# Supplementary material for: Protein-protein interaction–interfering peptide rescues dysregulated NMDA receptor signaling
Source: JCI Insight. 2025 Dec 4;11(2):e189634. doi: 10.1172/jci.insight.189634 (PMC12892891; doi:10.1172/jci.insight.189634)
Supplement: Supporting data values [file jciinsight-11-189634-s291.xlsx]

## Sheet: Figure1 A&B
5 EXPERIMENTS
Date						Gel type
2017-05-03	Treatment	Src/PSD-95		Normalised with respect to 0 ug		7.5% Tris-HCl
	0nM	1.0991		1						Src/PSD-95 (normalized to 0nM)
	60nM	0.426117		0.387698						0nM	60nM	300nM	0nM + NMDA/glycine	60nM + NMDA/glycine	300nM + NMDA/glycine
	300nM	0.856966		0.779701					2017-05-03	1	0.387698	0.779701	1	0.78907	0.519652
	0nM + NMDA/glycine	0.840605		1					2017-07-19	1	0.815639	0.796753	1	0.69398	0.682151
	60nM + NMDA/glycine	0.663296		0.78907					2017-09-26	1	0.765695	0.763604	1	0.926329	0.896969
	300nM + NMDA/glycine	0.436822		0.519652					10/27/17 #1	1	0.914153	0.611803	1	0.718651	0.60053
									10/27/17 #3	1	0.76419	0.783609	1	0.965459	0.849306
2017-07-19	Treatment	Src/PSD-95		Normalised with respect to 0 ug		7.5% Tris-HCl			Avg	1	0.729475	0.747094	1	0.818698	0.709721
	0nM	0.474179		1
	60nM	0.386759		0.815639
	300nM	0.377803		0.796753
	0nM + NMDA/glycine	0.628609		1
	60nM + NMDA/glycine	0.436242		0.69398
	300nM + NMDA/glycine	0.428806		0.682151
2017-09-26	Treatment	Src/PSD-95		Normalised with respect to 0 ug		7.5% Tris-HCl
	0nM	0.815227		1
	60nM	0.624216		0.765695
	300nM	0.622511		0.763604
	0nM + NMDA/glycine	0.730702		1
	60nM + NMDA/glycine	0.67687		0.926329
	300nM + NMDA/glycine	0.655417		0.896969
10/27/17 #1	Treatment	Src/PSD95		Normalised with respect to 0 ug		Mini-PROTEAN TGX 7.5%
	0nM	2.26031		1
	60nM	2.06627		0.914153
	300nM	1.38287		0.611803
	0nM + NMDA/glycine	1.67202		1
	60nM + NMDA/glycine	1.2016		0.718651
	300nM + NMDA/glycine	1.0041		0.60053
10/27/17 #3	Treatment	Src/PSD95		Normalised with respect to 0 ug		Mini-PROTEAN TGX 7.5%
	0nM	1.6651		1
	60nM	1.27245		0.76419
	300nM	1.30479		0.783609
	0nM + NMDA/glycine	1.49192		1
	60nM + NMDA/glycine	1.44039		0.965459
	300nM + NMDA/glycine	1.2671		0.879691

## Sheet: Fig 1C SAPIP WT
normalized SAPIP wt																											No peptide CTL	normalized
													mean 13	se	mean 12	se	1/3 min 13		1/3 min 12				1/2 min 12
72.1704	101.171	86.262	50.6748	57.0472	134.845	75.2191	105.188	54.8501	56.5586	204.175	128.985	89.0786																					1/6 min		1/3 min		1/2min n=5
98.0838	104.169	116.416	81.891	114.757	99.7691	98.7159	104.996	111.247	120.818	102.249	111.697	132.909	107.517	3.36458	107.206	3.63057	102.851	2.95181	102.19	3.08598	0	0	101.276	3.21951				189.695	142.054	207.016	123.654	112.377	mean	se
103.134	93.9758	89.988	85.1383	111.314	98.5656	102.037	91.8378	110.317	97.6403	89.422	88.5634	114.476	98.1853	2.53905	97.1743	2.54139	99.1727	2.56557	99.2913	2.54014	0.33333	0.5	98.7857	2.0828				97.8556	94.1055	100.547	100.056	129.01	104.315	5.1255	101.9	3.29807	100.663	3.04825	0
116.361	91.8637	89.4248	112.864	102.868	98.7573	93.298	98.6005	110.603	117.613	103.519	95.4464	72.7424	100.305	3.32231	99.4465	3.48656	98.0822	2.28746	98.6104	2.32734	0.66666	1	104.172	3.46405				94.876	105.737	99.1088	97.5101	100.197	99.4858	1.47064	99.5142	2.50352	98.3246	2.19698	0.5
99.8378	97.3439	97.0954	108.922	89.02	95.5799	104.672	100.874	84.8956	101.861	103.178	101.328	89.9219	98.0408	1.80884	99.1362	1.59373	104.692	3.41156	104.019	3.62156	0.99999	1.5	109.223	4.48142				103.552	93.6096	88.1009	103.088	102.59	98.188	2.54862	97.0667	2.06626	96.6848	2.70354	1
89.6583	105.988	105.178	114.142	86.6241	104.597	95.2774	102.738	82.9678	84.3382	99.3577	103.03	92.0789	97.3827	2.57218	98.5839	2.49028	106.429	3.18871	105.163	3.16252	1.33332	2	112.988	5.10535				104.717	107.457	102.461	99.6059	89.9613	100.841	2.45841	94.8397	2.20924	99.8442	2.50648	1.5
92.9286	106.668	101.913	97.1	95.9139	102.751	105.992	102.03	100.518	77.2907	102.788	99.8661	98.4018	98.7816	2.00274	98.6369	2.1644	112.195	4.91134	110.912	5.13413	1.66665	2.5	121.043	6.29346				94.4357	101.54	96.7497	103.33	92.992	97.8094	1.63405	91.487	3.51679	97.1991	2.47442	2
102.715	103.912	126.126	130.023	64.7491	103.886	91.772	107.751	117.328	93.9411	111.038	112.217	86.7912	104.019	4.59269	102.91	4.83965	114.589	4.84389	113.538	5.07774	1.99998	3	127.518	7.50324				103.601	97.7784	98.9279	96.1875	85.1254	96.324	2.49848	100.967	2.089	101.005	3.25877	2.5
98.7516	113.903	93.2069	106.319	97.1042	100.399	96.749	116.858	108.231	113.953	115.809	110.66	97.8098	105.366	2.23043	105.127	2.40348	117.816	5.31215	116.264	5.4012	2.33331	3.5	129.711	8.1376				105.549	97.1489	93.1726	99.2266	83.8439	95.7883	2.93521	96.4339	2.48145	100.519	4.50253	3
125.58	104.796	115.549	95.9059	103.625	106.12	88.1622	89.843	126.84	101.157	110.74	117.251	95.0281	106.2	3.34369	104.48	3.14903	123.516	6.53746	121.245	6.61929	2.66664	4	139.748	9.47275				101.126	92.629	91.6564	92.2397	91.8052	93.8912	1.48328	98.5835	2.64282	100.378	5.00436	3.5
101.298	118.042	127.868	116.503	93.696	98.7147	88.1853	104.069	116.402	94.3615	107.111	109.681	110.623	106.658	3.03373	105.846	3.17601	130.213	7.97784	125.955	7.05488	2.99997	4.5	139.039	9.71051				85.6294	95.5857	85.1956	91.4499	69.0135	85.3748	3.69214	102.289	3.47551	104.753	4.67633	4
142.338	119.691	155.863	139.09	73.5528	103.832	93.3656	104.446	138.814	106.908	111.584	111.307	84.3029	114.238	6.45154	112.19	6.65617	133.798	8.32192	130.208	8.18057	3.3333	5	144.024	11.5738				90.0896	96.0535	94.6009	93.7629	113.488	97.5991	3.34145	100.786	4.88393	104.021	5.81685	4.5
140.458	115.357	112.782	106.007	106.293	101.48	105.767	100.545	116.365	96.9263	113.008	124.647	92.3306	110.151	3.37115	109.633	3.61208	135.683	9.55637	129.68	8.22581	3.66663	5.5	143.533	10.6164				103.091	99.238	94.7819	103.422	105.922	101.291	1.58971	103.037	4.78604	103.278	3.92375	5
143.262	132.507	98.3682	118.082	107.598	94.1776	94.379	112.481	134.212	85.7971	119.87	129.773	102.434	113.303	4.80115	111.561	4.87485	146.046	11.4645	138.384	9.50519	3.99996	6	146.843	11.8169				91.0806	99.7364	97.6569	109.528	105.21	100.642	2.58829	97.5214	4.59038	101.345	4.32075	5.5
127.703	126.58	149.572	137.388	112.153	96.8224	92.4124	99.1446	120.185	110.771	121.658	124.723	87.2544	115.874	4.88662	115.515	5.28062	149.974	12.0043	141.419	9.47365	4.33329	6.5	152.741	12.0898				103.761	99.3967	85.5539	97.2075	101.007	97.3851	2.56788	105.56	3.97252	101.673	4.84601	6
135.055	118.789	124.554	112.361	128.734	96.21	86.1763	113.476	146.233	80.4916	121.032	133.206	92.5762	114.53	5.39766	111.888	5.16059	149.252	13.8232	138.377	9.79606	4.66662	7	155.345	12.3233				95.4263	102.674	85.2242	99.3089	94.7798	95.4826	2.39503	101.547	5.95779	100.884	4.68742	6.5
149.291	153.407	127.303	142.065	124.333	104.324	96.9435	112.851	126.635	101.719	112.413	130.106	92.9225	121.101	5.22664	120.64	5.64181	156.331	15.8151	144.866	12.2819	4.99995	7.5	152.102	10.3354				90.8816	104.13	91.9479	102.278	104.409	98.7295	2.46036	106.053	5.80946	100.975	4.13255	7
132.255	141.206	152.339	91.4629	136.026	98.5372	99.0981	140.078	158.38	103.611	121.639	128.523	85.779	122.226	6.40873	119.213	6.19424	154.495	15.0206	141.995	9.77178	5.33328	8	157.592	11.6617				97.7613	107.436	94.8946	104.235	87.8603	98.4374	2.82529	105.032	4.32097	100.244	4.56484	7.5
165.321	141.156	93.3915	145.318	146.158	96.1479	99.5476	139.609	143.145	91.4923	129.557	130.457	101.17	124.805	6.66619	123.277	7.04434	157.29	16.1074	144.473	11.2317	5.66661	8.5	156.342	11.5265				94.4434	100.069	92.5641	118.383	98.0119	100.694	3.76681	100.024	3.3853	103.193	4.08655	8
148.261	133.433	150.181	125.528	142.429	101.455	94.8812	135.845	206.706	86.1922	126.953	139.418	93.9981	129.637	8.49804	123.215	6.33005	161.699	17.9608	146.776	11.6907	5.99994	9	158.439	11.0182				96.148	102.047	99.4414	118.734	103.043	103.883	3.18421	101.878	4.66049	102.865	4.67496	8.5
161.903	139.27	142.151	146.316	176.605	100.918	96.2008	119.252	155.911	109.428	132.889	138.754	80.6609	130.789	7.45763	128.696	7.7797	164.608	18.8911	148.19	11.824	6.33327	9.5	157.04	11.4778				94.2653	96.0023	90.1863	109.587	133.578	104.724	6.46266	103.994	5.48447	103.526	4.15076	9
156.538	125.889	175.804	160.376	174.339	102.489	103.499	111.28	169.86	88.1198	130.965	137.399	101.044	133.662	8.27775	130.645	8.39996	170.56	18.7	154.41	12.3453	6.6666	10	158.177	11.1567				87.0923	99.9854	90.4796	110.335	96.3498	96.8485	3.3052	100.011	4.21773	98.6053	3.45068	9.5
172.294	136.919	182.163	148.067	137.277	100.291	91.6519	126.26	183.873	101.794	125.96	135.843	98.7406	133.933	8.36608	129.772	7.96118	173.214	18.9312	156.9	12.515	6.99993	10.5	153.682	10.8774				89.9419	114.401	93.2296	106.759	95.5859	99.9836	3.73975	99.83	4.59795	101.582	4.76882	10
169.192	147.347	157.529	116.483	163.205	100.58	97.1836	138.51	208.114	107.578	130.209	131.764	100.986	136.052	8.72603	130.047	7.09198	170.563	20.7258	150.842	10.8926	7.33326	11	157.181	11.4678				88.3669	109.729	94.3382	108.496	129.526	106.091	5.83233	100.714	4.37334	96.3797	3.93172	10.5
166.303	143.475	171.644	161.654	166.545	95.4396	82.2381	117.473	207.324	93.8745	129.845	138.442	84.83	135.315	10.3867	129.314	9.35964	174.818	22.0138	153.429	10.5806	7.66659	11.5	156.539	10.2181				98.6823	110.144	85.1381	108.039	84.124	97.2253	4.48584	99.7942	3.55631	100.231	4.19008	11
197.968	135.525	188.302	116.558	191.76	105.318	105.26	122.834	234.55	94.8676	144.23	138.525	104.977	144.667	11.8138	137.177	10.1497	178.79	21.3523	159.062	12.2269	7.99992	12	155.613	10.8923				100.066	104.678	84.3504	114.459	85.5348	97.8174	4.69492	101.321	5.11642	103.02	4.16873	11.5
188.435	152.513	187.398	151.281	167.988	98.1631	100.133	130.344	241.434	104.781	125.335	153.016	115.705	147.425	11.1153	139.591	8.86068	175.148	21.123	154.841	10.6978	8.33325	12.5	158.63	11.534				103.083	108.683	91.0023	117.452	106.921	105.428	3.5166	105.424	4.314	105.452	6.16514	12
175.597	131.575	204.635	148.992	189.651	97.2307	97.8814	137.315	248.31	129.585	135.096	151.749	110.404	150.617	11.6873	142.476	9.40787	177.805	21.2414	156.997	11.8577	8.66658	13	162.031	11.5309				96.0247	107.336	94.3681	124.767	105.963	105.692	4.42844	100.899	4.47906	98.9606	3.79267	12.5
198.696	138.558	184.768	160.515	182.074	103.365	104.329	113.981	256.975	107.2	132.633	149.166	109.056	149.332	12.3213	140.362	9.53943	183.181	22.4529	160.409	11.1087	8.99991	13.5	156.384	11.13				85.7754	112.701	84.4652	119.416	113.33	103.137	6.08394	102.764	4.3492	103.791	4.68232	13
213.91	131.776	162.521	123.681	171.394	96.7923	92.5827	152.903	269.709	107.536	136.538	146.92	106.497	147.135	13.3168	136.921	9.75166	176.429	21.6957	154.331	10.6374	9.33324	14	155.728	9.80291				79.4655	103.875	87.3869	113.473	115.587	99.9575	5.83164	104.745	4.22076	100.601	4.66525	13.5
191.701	126.293	198.547	145.509	188.752	93.6006	106.282	132.665	289.79	100.388	131.294	139.071	123.895	151.368	14.3295	139.833	9.84046	184.311	25.2244	158.478	11.9979	9.66657	14.5	153.798	9.38687				89.4786	108.001	96.7009	119.583	101.254	103.003	4.18546	99.4306	3.90292	103.02	5.96651	14
253.34	131.449	195.787	147.064	163.137	97.5893	95.5182	164.31	286.481	126.908	131.667	135.677	105.01	156.457	15.4622	145.621	12.3854	177.21	20.8335	156.231	10.5368	9.9999	15	155.302	8.79038				88.4612	113.836	91.4629	112.929	138.825	109.103	7.43345	99.0213	3.27847	102.412	4.65157	14.5
244.611	128.648	125.859	155.041	198.081	94.1208	106.029	165.992	301.341	99.4379	138.442	159.786	113.276	156.205	16.1679	144.11	12.1784	181.047	21.3821	159.876	11.4216	10.3332	15.5	156.497	9.97324				95.708	105.207	96.0095	120.242	115.673	106.568	4.08713	101.493	4.99889	102.045	4.22222	15
211.999	144.883	149.95	174.419	198.066	95.7858	101.242	127.494	307.534	127.266	130.054	141.317	105.595	155.047	15.3937	142.339	10.1576	177.526	24.9837	151.682	11.0927	10.6666	16	158.015	9.40856				95.5919	108.266	85.7003	114.791	113.134	103.497	4.5548	100.345	4.5195	96.2705	4.16667	15.5
214.187	149.735	152.198	143.085	194.932	105.164	109.061	118.131	301.453	127.994	126.029	148.904	110.392	153.943	14.6474	141.651	9.38598	176.997	20.8489	156.897	12.1131	10.9999	16.5	152.471	8.85038				92.3107	97.4224	91.5007	108.125	109.488	99.7693	3.12932	95.1046	3.53241	96.8746	5.98025	16
211.408	147.948	173.408	146.923	194.126	94.3338	113.078	165.417	311.568	110.498	130.924	149.185	92.2865	157.008	15.7083	144.128	10.4819	177.326	20.351	156.669	10.0795	11.3332	17	156.083	8.2665				92.1638	99.8769	91.642	116.273	101.436	100.278	3.64128	98.5866	3.93532	96.6331	4.09194	16.5
219.286	146.697	189.304	130.752	202.324	86.0192	99.2426	170.713	310.618	103.824	126.711	154.608	108.349	157.573	16.5065	144.819	11.9815	180.048	22.3179	157.014	10.3363	11.6666	17.5	153.309	8.7951				87.8584	104.497	87.9126	124.704	103.829	101.76	5.54738	103.461	4.64893	99.1409	6.35151	17
214.655	148.445	184.571	145.265	200.944	89.2978	103.735	156.377	341.394	123.691	118.351	149.796	112.562	160.699	17.5581	145.641	10.7783	181.142	22.0192	157.814	11.3956	11.9999	18	151.348	8.63204				91.9662	102.833	91.427	114.951	108.805	101.996	3.77359	102.83	3.95397	99.3183	5.73033	17.5
222.399	143.827	212.5	143.992	217.685	93.9219	117.417	150.429	340.161	109.373	118.934	141.673	102.775	162.699	18.3635	147.911	12.6031	178.395	21.3006	156.125	11.4679	12.3332	18.5	148.43	7.85163				92.1984	101.532	91.5175	115.429	109.542	102.044	3.8444	107.41	6.59459	99.8494	4.07351	18
229.353	143.525	187.937	159.486	216.059	96.6553	109.717	136.986	356.339	114.516	121.406	143.932	104.151	163.082	19.0664	146.977	12.0691	182.489	23.0587	157.426	10.7759	12.6665	19	153.653	8.67984				92.8497	106.162	83.7543	112.428	134.524	105.944	7.12453	98.4389	4.88119	98.7423	3.10976	18.5
221.278	135.564	184.732	127.356	220.542	103.77	115.266	150.323	350.165	136.369		144.713	103.53	166.134	18.7158	149.404	11.5789	182.941	20.798	161.562	11.8163	12.9999	19.5	150.759	8.40313				90.0588	95.3071	86.5682	110.944	102.278	97.0312	3.5691	100.77	3.46094	96.7053	3.56444	19
215.503	144.195	219.383	131.533	216.561	102.581	111.844	137.195	353.927	130.65		151.537	94.8543	167.48	19.4665	150.53	12.6709	181.299	21.0586	159.454	11.6496	13.3332	20	155.396	8.09466				95.0691	93.4977	92.5018	111.548	122.338	102.991	4.86635	104.233	5.17289	101.348	6.06415	19.5
216.86	141.898	221.823	140.978	221.917	102.41	116.644	160.166	342.484	136.68		163.866	117.943	173.639	17.9334	158.29	12.0196	180.461	22.0584	156.608	10.5254	13.6665	20.5	148.633	7.89624				90.6876	92.7502	86.9952	114.305	104.462	97.84	4.12156	101.411	4.21004	99.0603	5.86486	20
241.732	161.466	213.702	132.219	232.571	104.077	122.179	146.147	357.14	130.953		145.681	94.8986	173.564	19.9836	156.875	13.9082	176.12	19.2087	155.569	9.52624	13.9999	21	149.883	8.74548				91.5545	94.4439	89.456	119.018	114.628	101.82	5.07433	100.945	4.63843	98.8719	4.77958	20.5
215.203	158.181	192.844	148.274	232.004	102.746	122.294	138.637	348.202	146.458		148.322	121.215	172.865	17.8788	156.925	11.1218	177.895	19.5496	157.169	9.98795	14.3332	21.5	151.523	8.45066				92.9275	95.6087	88.8885	119.078	111.465	101.594	4.7451	100.668	4.37489	100.004	4.80776	21
215.841	139.282	202.242	168	218.507	93.5223	124.213	131.89	418.745	133.243		144.587	103.261	174.444	23.1947	152.235	11.9401	170.879	18.3237	151.55	9.27049	14.6665	22	149.514	8.61193				89.173	98.2046	90.8909	115.867	105.035	99.834	4.00159	104.647	6.37943	102.229	4.04367	21.5
205.759	160.314	177.487	155.46	207.681	103.578	124.874	122.09	356.248	121.402		148.212	117.083	166.682	18.2568	149.449	9.84514	176.163	17.097	158.374	9.36294	14.9999	22.5	153.918	8.28811				96.8549	104.32	87.7467	114.762	103.807	101.498	3.65096	102.832	5.17279	99.7616	4.94585	22
224.188	137.032	199.477	158.694	203.857	96.8293	126.926	132.94	465.146	128.014		152.265	128.42	179.482	25.8927	153.513	10.859	174.632	19.3131	153.656	8.84619	15.3332	23	152.604	7.95558				102.732	94.1988	85.4372	110.819	97.2645	98.0903	3.46167	100.99	3.56773	101.376	4.90593	22.5
220.873	146.449	200.05	151.045	188.096	94.3406	126.235	159.861	355.049	128.709		151.526	119.602	170.153	18.1349	153.344	10.3021	173.245	17.2468	155.668	9.9363	15.6665	23.5	152.691	8.77938				88.2966	91.4064	91.8118	116.662	112.185	100.072	4.844	99.4725	4.61694	99.4474	6.60444	23
240.62	142.949	209.843	167.643	205.792	92.9116	114.991	177.795	409.581	156.794		148.626	115.836	181.949	22.1986	161.255	12.4152	177.932	17.7012	159.809	10.154	15.9998	24	151.436	8.54021				90.9206	90.7713	94.8573	113.081	123.217	102.569	5.38884	97.0103	4.39867	97.9096	4.41699	23.5
226.209	143.665	206.209	141.322	225.023	99.5522	124.159	157.374	382.017	139.854		151.768	110.435	175.632	20.506	156.87	12.0386	168.62	14.1584	154.257	8.32895	16.3332	24.5	150.753	8.83022				103.121	95.9334	95.8905	114.022	126.571	107.108	4.80703	96.9484	5.98108	99.673	4.27902	24
227.361	138.44	209.075	137.055	188.389	97.3013	142.125	146.238	376.647	136.262		152.95	125.962	173.15	19.5814	154.651	10.5314	170.004	17.3316	151.663	8.90548	16.6665	25	148.046	9.06138				99.4624	98.9923	91.5892	110.78	117.88	103.741	3.82098	95.3292	5.59223	103.096	4.54204	24.5
242.461	141.768	200.881	144.662	184.97	104.224	128.902	143.796	420.404	136.982		152.156	124.541	177.146	22.6645	155.031	10.8641	172.055	14.3854	157.205	8.07768	16.9998	25.5	153.033	11.2444				102.104	90.362	88.7347	113.366	99.0811	98.7297	3.63164	97.984	3.53496	101.796	5.41041	25
231.94	148.016	217.811		204.16	99.2202	137.41	129.915	402.026	145.717		145.257	119.899	180.125	22.4188	157.935	12.1475	167.478	15.0483	152.161	8.66538	17.3332	26	151.045	10.6882				88.0744	100.727	91.4759	111.699	123.365	103.068	5.32648	99.7002	6.93025	100.376	4.7958	25.5
241.548	136.705	185.3		203.513	100.853	134.167	121.667	369.742	147.814		155.082	133.94	175.485	20.0641	156.059	11.5678	171.734	16.3059	154.721	8.84934	17.6665	26.5	158.395	6.30964				98.32	92.9139	93.2985	113.57	118.848	103.39	4.39648	98.9629	5.36162	98.2268	6.0064	26
223.084	163.319	187.341		206.926	99.8503	130.514	152.725	424.432	163.261		144.721	137.507	184.88	22.9542	160.925	10.0921	163.731	14.0342	149.835	8.56018	17.9998	27	157.017	8.66429				95.0691	94.3981	93.7954	121.054	106.37	102.137	4.30192	99.0257	5.83089	102.045	4.6653	26.5
243.557	138.029	221.037		180.262	96.5114	138.559	142.491	397.364	147.809		163.589	127.082	181.481	21.9517	159.893	12.1252	164.04	13.0418	151.759	8.85151	18.3331	27.5	156.493	9.42486				100.144	98.5343	92.3025	116.677	118.644	105.26	4.27703	100.227	4.33714	99.6033	5.6267	27
229.93	129.352	204.205		182.734	102.334	130.558	122.153	411.416	150.659		149.764	143.294	177.854	22.7635	154.498	10.8372	160.658	12.5877	148.073	7.31381	18.6665	28						93.3293	96.9388	97.7004	116.461	116.722	104.23	4.16449	97.4765	2.95728			27.5
227.424	118.998	208.318		169.562	104.783	140.846	135.568	383.405	149.172		150.005	136.959	175.004	20.6278	154.164	10.4376	165.957	13.3187	153.091	8.55357	18.9998							102.799	100.029	86.3391	117.127	99.1452	101.088	4.01076	100.184	3.48049			28
230.755	133.014	221.179		170.807	96.6782	130.05	142.876	470.149	130.047		146.969	133.64	182.379	27.3848	153.601	11.5997	164.327	12.6528	152.916	9.16121	19.3331							96.0315	92.6074	84.2594	110.351	105.618	97.7734	3.79508	98.0958	4.04075			28.5
246.028	139.417	220.738		193.925	96.8877	123.253	143.7	415.132	165.031		143.797	160.771	186.244	23.064	163.355	12.3961	160.177	10.7743	150.61	7.90967	19.6665		153.221	8.88966				97.542	96.3613	92.0505	106.308	116.462	101.745	3.54986	96.5223	3.21831			29
222.979	132.302	196.203		188.343	101.372	139.175	138.817	412.793	142.525		152.7	140.469	178.88	22.4217	155.488	9.87582	160.914	9.80303	152.647	7.57715	19.9998							96.8279	93.7549	83.9272	105.497	101.482	96.2978	3.00709	102.461	7.18384			29.5
234.819	137.211	212.02		174.176	97.9119	133.448	126.619	361.202	145.591		145.034	162.909	175.54	19.2452	156.974	11.1978	166.541	12.3622	155.136	8.63477	20.3331							100.49	93.2588	93.2025	109.423	130.513	105.377	5.67784	99.7315	6.15883			30
230.579	143.253	225.506		214.279	94.9422	146.88	130.827	371.199	149.747		142.245	142.437	181.081	20.1741	162.07	12.3965	158.752	11.347	148.262	7.77444	20.6665							85.1853	93.4292	89.2391	111.866	108.32	97.6079	4.31995	96.8525	4.80994	n=5
223.131	142.982	185.296		205	97.7699	129.738	136.602	414.328	171.942		149.116	135.246	181.014	22.5902	157.682	10.4467	162.482	14.0598	149.027	9.21439	20.9998							106.629	91.7426	86.7195	113.065	110.64	101.759	4.30867	100.314	4.99788	100.301	5.10899
235.555	122.696	194.567		172.712	92.9878	140.154	110.463	363.291	141.575		152.4	155.654	171.096	19.8216	151.877	11.3839	161.138	11.5014	150.772	8.33283	21.3331							96.2612	91.1308	86.2979	101.073	119.886	98.9299	4.73033	99.5756	4.85243
227.258	138.241	200.501		162.825	93.0961	119.332	140.201	508.629	161.296		150.387	121.743	183.956	30.1459	151.488	10.8015	163.06	11.9385	152.31	8.24699	21.6665							105.313	88.9272	83.2704	102.746	101.838	96.419	3.5474	102.746	4.98206
224.697	148.323	186.884		167.732	92.915	145.528	170.101	355.355	144.179		135.348	122.722	172.162	18.4544	153.843	9.91003	155.043	10.9206	145.679	8.3169	21.9998							98.1154	86.0718	85.2508	108.381	91.1318	93.7902	3.51742	101.028	3.44265
273.511	136.888	225.259		168.916	96.4812	121.267	139.769	400.636	151.35		154.045	132.023	181.831	23.2435	159.951	14.3162	166.68	12.1646	155.321	8.40085	22.3331							95.9435	89.4898	85.5641	104.992	110.899	97.3776	3.84983	99.3269	5.08202
221.96	135.311	220.818		163.456	101.402	144.24	145.255	409.556	145.391		150.309	149.348	180.641	22.1362	157.749	10.1772	166.598	13.0178	154.149	8.63232	22.6664							100.43	90.0715	87.6972	113.488	107.292	99.7956	4.0208	101.383	4.80094
236.886	131.949	177.209		173.51	95.5972	143.708	140.748	358.241	153.244		152.032	151.003	174.011	18.5658	155.589	9.98175	163.157	11.9257	151.925	8.03129	22.9998							102.149	94.5642	88.031	114.525	118.335	103.521	4.69961	100.996	4.89471
212.714	124.279	213.876		166.437	95.2777	144.415	144.174	383.236	144.923		140.377	139.48	173.563	20.5732	152.595	10.069	158.766	9.52307	151.624	8.11192	23.3331							100.169	96.5121	87.8035	115.163	117.358	103.401	4.59826	100.489	7.36175
223.211	131.466	220.338		180.549	99.0054	141.486	160.911	437.542	162.402		158.806	136.146	186.533	24.0626	161.432	10.6036	165.215	12.39	154.393	8.95924	23.6664							105.839	96.7151	89.9984	108.722	120.838	104.422	4.31049	98.7785	5.06746
224.742	133.917	218.666		166.087	100.58	141.112	123.667	400.742	143.055			165.819	181.839	22.7134	157.516	11.3136	158.521	10.6356	149.229	8.00459	23.9998							95.9624	95.6746	90.9739	112.647	110.931	101.238	3.59745	96.7678	4.10293
237.752	125.013	197.065		179.56	96.2256	133.402	138.953	381.446	158.93			156.11	180.446	21.3249	158.112	11.4777	164.167	12.6127	152.467	9.1507	24.3331							104.126	99.0026	93.188	120.749	145.981	112.609	7.77644	101.051	4.42594
210.361	123.893	186.197		168.265	99.4367	125.858	119.345	368.843	172.151			155.383	172.973	20.2261	151.21	9.88572	164.464	12.9594	151.587	8.90035	24.6664							88.4975	98.8341	88.2537	118.916	116.55	102.21	5.41275	99.427	3.89306
260.772	119.265	193.014		180.262	98.8403	134.648	134.203	388.81	165.619			162.73	183.816	22.3752	161.039	13.0501	161.302	14.1439	146.305	8.66675	24.9997							82.7702	113.264	89.5789	115.007	107.063	101.537	5.30623	103.676	4.91259
224.935	118.463	198.812		182.734	95.8138	150.509	143.289	391.415	150.86			157.278	181.411	21.7528	158.077	10.7635	166.826	14.8507	151.106	10.6339	25.3331							89.4587	91.0623	85.5298	116.443	94.2124	95.3412	4.45614	102.014	5.98485
227.891	129.283	192.219		169.562	96.6374	137.891	124.939	424.694	175.484			157.063	183.566	24.3647	156.774	10.7884	167.661	13.5681	154.208	11.1581	25.6664							101.388	95.69	88.1978	110.242	98.1025	98.724	2.94474	99.6237	4.37029
227.998	137.053	205.088		170.807	96.9285	126.01	135.317	370.374	163.68			180.348	181.36	20.2228	160.359	11.1675	164.983	14.0822	150.073	10.8803	25.9997							92.9465	94.332	97.8537	112.398	116.553	102.817	3.97714
254.164	125.045	191.241		193.925	100.944	139.868	160.297	380.34	133.436			165.965	184.523	21.3732	162.765	12.4652	171.837	12.64	156.833	9.04054	26.3331							93.9212	90.3688	94.7242	112.564	105.633	99.4421	3.39395
221.137	126.574	206.236		188.343	98.8245	135.169	139.557	354.69	174.273			176.619	182.142	18.8219	162.97	10.9602	174.826	11.9472	157.253	5.57588	26.6664							99.2752	94.1016	95.0018	118.697	138.04	109.023	6.95183
255.154	129.903	176.699		174.176	96.3216	137.986	129.138	401.123	135.712			168.35	180.456	23.2954	155.938	12.339	165.178	9.19924	155.1	7.53344	26.9997							97.3547	99.7001	91.3406	109.23	116.91	102.907	3.70118
227.62	114.179	184.32		172.712	109.049	126.298	118.418	380.268	173.555			167.152	177.357	21.2361	154.812	10.92	171.905	11.4777	158.48	8.26124	27.3331							90.3979	87.528	94.0236	115.04	112.586	99.9151	4.71891
216.316	132.192	202.186		162.825	104.269	128.191	137.436	410.007	155.276			186.941	183.564	22.8807	158.403	10.1309	188.025	12.8955	159.157	9.63412	27.6664							95.9648	89.9022	93.1212	110.395	106.198	99.1162	3.20486
223.306	119.578	185.703		167.732	94.3885	150.854	159.095	348.511	144.773			175.326	176.927	18.3742	157.862	10.173	187.736	11.8831	157.238	7.82827	27.9997							88.2366	88.8359	96.7151	114.223	125.854	102.773	6.07199
208.823	127.568	178.35		168.916	102.691	150.508	127.547	373.653	139.781			175.297	175.313	20.0432	153.276	8.87946	181.418	10.9102	153.212	7.82858	28.3331							91.2409	94.2053	90.8032	109.525	128.028	102.76	5.86824
219.25	131.963	187.417		163.456	99.2363	130.174	120.657	335.406	178.738			173.525	173.982	17.6584	156.046	10.3563	189.82	11.9801	156.225	11.5646	28.6664							88.3606	101.497	93.5665	108.937	100.518	98.5758	2.88154
223.222	125.978	177.119		173.51	98.9452	154.412	141.138	393.448	175.697			154.61	181.808	21.4409	158.292	9.61964	182.295	11.7815	152.369	8.2225	28.9997							87.659	88.9933	97.4748	117.23	147.255	107.722	9.14976
193.088	121.697	176.203		166.437	99.4315	135.362	134.133	380.319	146.442			172.326	172.544	20.59	149.458	8.13434	168.278	10.3573	158.278	10.7803	29.333							94.2144	101.196	91.6951	103.904	116.853	101.572	3.60911
213.684	127.6	204.014		180.549	104.723	145.031	120.511	309.361	129.655			157.017	169.214	16.0575	153.643	10.4066	162.354	7.03863	152.354	7.32603	29.6664							93.4624	93.8356	93.7443	113.228	115.835	102.021	4.18401
220.668	125.273	180.339		166.087	100.61	142.445	173.726	323.247	164.583			168.894	176.587	16.0191	160.292	9.35927	151.361	8.53935	151.361	8.88804	29.9997							93.9476	96.2624	86.481	113.349	128.174	103.643	6.16158
222.168	117.725	153.473		179.56	103.495	144.186	167.547	349.292	157.618			162.334	175.74	18.1749	156.456	9.36661	177.328	7.83			30.333							96.0091	97.8268	88.1251	116.615	117.426	103.2	4.79639
194.965	125.646	171.045		168.265	101.959	133.403	140.511	382.849	142.536			164.085	172.527	20.6553	149.157	7.64527	186.779	15.7138			30.6664							98.6488	95.9222	91.2196	108.7	99.4099	98.78	2.33907
225.965	124.766	178.406		180.262	100.498	135.241	142.627	343.991	165.235			170.382	176.738	17.9709	158.154	10.0471	181.483	16.6964			30.9997							92.717	98.5829	90.1052	113.504	125.861	104.154	5.5312
222.617	119.091	161.597		182.734	99.1067	133.153	127.739	311.243	178.481			169.148	170.491	16.1204	154.852	10.4395	171.659	13.5611			31.333							83.1946	91.7043	89.2336	108.884	100.938	94.791	3.70267
219.863	130.209	184.395		169.562	96.7529	148.891	140.856	351.632	152.941			164.887	175.999	18.3732	156.484	9.43314	178.765	14.7674			31.6664							82.8875	94.8942	92.3351	111.099	106.679	97.5789	4.14786
225.259	123.859	175.021		170.807	105.836	140.268	120.004	319.608	160.038			170.223	171.092	16.4501	154.591	9.94017	174.669	10.5007			31.9997							81.9089	97.6469	85.0642	107.997	109.591	96.4416	4.64949
228.998	121.045	164.081		193.925	106.219	146.53	160.215	362.471	169.101			195.129	184.772	18.9523	165.027	10.3678					32.333							80.9511	94.7353	83.8523	111.818	134.321	101.136	8.08798
186.935	119.05	175.608		188.343	111.138	154.912	128.163	288.81	171.724			153.959	167.864	13.3081	154.426	7.91772					32.6663							83.3528	92.2829	83.3515	108.998	95.8218	92.7614	3.87419
214.774	148.756	148.344		174.176	96.5878	135.489	140.143	306.963	159.317			169.205	169.376	15.0087	154.088	8.74019					32.9997							84.6114	85.7416	84.486	118.3	110.496	96.7271	5.97858
225.438	117.461	161.436		172.712	100.463	131.452	166.221	322.832	148.601			137.475	168.409	16.8929	151.251	9.90797					33.333							85.1818	81.7571	85.2662	114.868	102.584	93.9313	5.20589
199.602	115.831	170.587		162.825	108.291	163.485	128.668	347.313	161.017			158.371	171.599	17.7702	152.075	7.90299												92.2731	100.952	87.005	107.879	102.842	98.19	3.07272
209.988	120.178	163.805		167.732	107.191	144.897	150.247	313.558	163.774			174.378	171.575	15.1231	155.799	8.24004												92.7943	86.2806	91.101	111.544	107.17	97.778	3.9972
208.252	133.245	180.493		168.916	109.69	152.453	138.335	297.844	173.203			162.918	172.535	13.6476	158.612	7.91532												90.4048	92.3676	84.3218	113.366	126.602	101.413	6.51273
209.609	122.981	178.723		163.456	103.081	146.926	136.737	277.556	172.941			150.08	166.209	12.9631	153.837	8.64414												80.5789	88.8661	82.4515	111.699	126.343	97.9878	7.34777
205.057	123.49	175.773		173.51	96.6766	146.229	131.803	333.099	153.165			148.666	168.747	17.1335	150.485	8.68662												88.4167	93.8597	82.0261	113.57	112.24	98.0224	5.19404
200.75	120.775	174.415		166.437	109.853	140.608	139.931	323.258	180.183			150.136	170.635	15.8766	153.676	7.98533												98.691	86.0718	85.4837	121.054	108.216	99.9033	5.52919
216.202	119.735	178.868		180.549	104.973	146.04	149.607	326.447	179.063			126.854	172.834	16.7352	155.766	9.71335												92.785	89.4898	87.5326	116.677	129.919	103.281	6.92197
188.143	113.286	165.124		166.087	102.973	158.53	136.186	318.474	189.51			140.484	167.88	15.8366	151.147	8.28051												94.204	90.0715	81.7519	116.461	91.3654	94.7708	4.73982
193.986	112.474	175.806		179.56	97.2482	165.424	130.241	259.13	139.833			142.131	159.583	12.2318	148.523	8.83985												91.8105	94.5642	88.6946	117.127	109.566	100.352	4.50421
208.249	136.888	176.686		168.265	101.519	135.439	133.241	290.945	182.045			147.029	168.031	13.8963	154.374	8.77575												98.8814	96.5121	83.4612	110.351	111.298	100.101	4.17006
205.762	135.311	175.871		180.262	102.937	142.531	116.963	258.19	131.557			151.099	160.048	12.1874	149.144	8.92726												98.651	96.7151	84.4553	106.308	109.345	99.095	3.54626
189.343	131.949	159.457		182.734	105.623	131.782	130.068	319.385	132.536			155.483	163.836	15.8951	146.553	7.42946												94.9612	95.6746	87.2258	105.497	95.9314	95.858	2.36831
191.519	124.279	160.975		169.562	98.6754	147.956	144.899	228.474	152.165			156.3	157.481	9.28021	149.592	7.19815												96.9518	99.0026	86.1571	109.423	101.195	98.546	3.06359
206.479	131.466	162.05		170.807	94.9672	132.121	134.985	250.544	165.364			153.578	160.236	11.4339	150.202	8.5709												96.7373	98.8341	88.2271	111.866	113.45	101.823	3.89738
190.542	133.917	176.976		193.925	94.8145	164.744	134.271	312.963	160.039			154.589	171.678	15.2035	155.98	8.53624												90.4002	113.264	83.2559	113.065	100.89	100.175	4.89823
200.885	125.013	186.489		188.343	104.723	137.42	133.251	257.46	149.052			167.817	165.045	11.8017	154.777	8.93239												94.1087	91.0623	85.7703	101.073	108.069	96.0166	3.18326
197.462	123.893	175.378		174.176	92.5282	141.892	125.961	276.593	186.748			141.459	163.609	13.5039	151.055	9.39004												90.0123	95.69	84.0245	102.746	97.1478	93.9242	2.61182
198.768	119.265	157.994		172.712	100.825	153.546	160.126	229.793	150.293			153.732	159.705	9.55752	151.918	7.70817												100.59	94.332	83.6922	108.381	108.607	99.1204	3.82479
202.47	118.463	162.266		162.825	98.2777	152.819	138.177	262.767	163.928			144.498	160.649	11.9911	149.303	8.11117												94.388	90.3688	83.8064	104.992	148.678	104.447	9.45539
195.185	129.283	177.119		167.732	96.5097	146.445	141.918	219.855	158.385			159.505	159.194	9.05326	152.453	7.79742												97.8438	94.1016	82.6767	113.488	114.268	100.476	4.91228
183.868	137.053	176.203		168.916	98.6665	173.948	135.354	250.773	158.981			142.575	162.634	10.5528	152.841	7.35688												92.7829	99.7001	82.2668	114.525	100.108	97.8766	4.30151
196.301	125.045	204.014		163.456	97.9884	164.765	146.358	264.248	172.582			177.547	171.23	11.9665	160.895	9.1297												91.1658	87.528	80.7909	115.163	133.284	101.586	8.01616
188.959	126.574	180.339		173.51	95.2619	147.682	128.136	274.116	143.838			160.094	161.851	12.758	149.377	8.13985												96.1685	89.9022	78.8783	108.722	114.918	97.7179	5.27691
181.059	129.903	153.473		166.437	94.511	144.642	133.158	266.472	153.822			156.221	157.97	11.7755	145.914	6.76678												97.3286	88.8359	81.1677	112.647	99.9564	95.987	4.34298
197.276	114.179	171.045		180.549	97.1204	156.447	129.115	239.853	147.227			162.524	159.534	10.9184	150.609	8.7821												93.4295	94.2053	81.5573	120.749	106.175	99.2231	5.42371
187.063	132.192	178.406		166.087	92.7057	156.776	129.323	291.541	144.916			161.136	164.015	13.793	149.845	7.85413												96.7444	101.497	84.5666	118.916	105.303	101.406	4.57204
225.462	119.578	161.597		179.56	94.6494	122.274	133.326	275.6	135.233			162.207	160.949	14.3265	148.21	10.5747												91.3819	88.9933	85.8713	115.007	106.844	97.6196	4.61435
189.82	127.568	184.395		168.265	100.198	148.813	142.632	256.842	136.139			166.521	162.119	11.284	151.595	7.80764												89.4862	101.196	86.0073	116.443	114.526	101.532	5.09051
202.181	131.963	175.021		180.262	97.999	141.556	124.972	252.03	132.42			163.162	160.157	11.7187	149.949	8.85802												97.4118	93.8356	85.3103	110.242	117.499	100.86	4.71841
194.317	125.978	164.081		182.734	102.774	135.64	143.213	301.791	166.228			168.24	168.5	14.2795	153.69	7.91561												102.381	96.2624	87.5395	112.398	124.58	104.632	5.24571
194.104	121.697	175.608		169.562	101.952	138.062	119.079	217.821	165.317			172.996	157.62	9.59742	150.931	8.57836												99.3529	97.8268	87.4266	112.564	101.904	99.8148	3.28905
198.619	127.6	148.344		170.807	97.376	141.365	115.368	221.848	140.574			168.44	153.034	9.9396	145.388	8.37872												95.3704	95.9222	97.0917	118.697	104.126	102.241	3.59626
169.035	125.273	161.436		193.925	88.2272	152.977	124.804	256.796	151.32			146.728	157.052	11.9015	145.969	8.25508												92.0114	98.5829	82.221	109.23	100.226	96.4543	3.67105
190.505	117.725	170.587		188.343	92.4732	148.234	152.183	279.083	166.719			187.905	169.376	13.1612	157.186	9.20199												92.157	91.7043	85.3207	115.04	126.776	102.2	6.49299
181.662	125.646	163.805		174.176	99.0606	134.697	162.367	258.744	159.726			179.965	163.985	11.1681	153.456	7.5997												96.9908	94.8942	84.4111	110.395	116.463	100.631	4.67351
184.472	124.766	180.493		172.712	103.641	121.224	162.115	261.484	162.291			177.465	165.066	11.5888	154.353	8.12494												102.799	97.6469	81.7565	114.223	114.246	102.134	4.92838
217.116	119.091	178.723		162.825	101.036	140.151	154.691	295.799	148.009			163.853	168.129	14.4468	153.944	9.13971												96.0315	94.7353	84.2568	109.525	113.535	99.6166	4.33778
186.368	130.209	175.773		167.732	105.154	148.194	150.958	266.208	149.363			153.83	163.379	11.2447	151.953	6.58916												97.542	92.2829	88.0067	108.937	125.11	102.376	5.45164
212.247	123.859	174.415		168.916	91.9815	140.446	153.953	262.288	131.398			169.848	162.935	12.6066	151.896	9.47342												96.8279	85.7416	79.8536	117.23	128.597	101.65	7.57254
183.929	121.045	178.868		163.456	96.8293	152.853	147.36	209.731	173.767			167.55	159.539	8.49296	153.962	7.80417												100.49	81.7571	81.4439	103.904	129.047	99.3284	7.15096
176.398	119.05	165.124		173.51	89.9206	127.798	170.639	236.349	145.2			175.944	157.993	10.5532	149.287	8.41966												85.1853	100.952	80.7297	113.228	106.724	97.3639	5.08982
207.567	148.756	175.806		166.437	88.0852	136.626	158.994	218.762	149.316			161.506	161.185	9.58956	154.788	8.75136												106.629	86.2806	84.3262	113.349	110.38	100.193	5.04511
197.966	117.461	176.686		180.549	87.8136	153.504	148.864	306.465	167.332			155.809	169.245	15.1904	153.998	9.16712												96.2612	92.3676	89.2104	116.615	99.2999	98.7508	3.90462
183.066	115.831	175.871		166.087	99.6108	153.382	137.795	248.023	128.039			175.762	158.347	11.0753	148.383	8.05703												105.313	88.8661	80.8351	108.7	90.2103	94.7849	4.30123
193.818	120.178	159.457		179.56	104.459	135	142.033	236.259	174.877			141.303	158.694	10.1959	150.076	7.95215												98.1154	93.8597	89.0084	113.504	108.522	100.602	3.7204
215.8	133.245	160.975		168.265	93.1655	149.641	127.506	281.543	180.496			173.541	168.418	13.6428	155.848	9.61145												95.9435		84.0786	108.884	117.091	101.499	5.13149
201.143	122.981	162.05			101.434	136.573	157.206	246.567	132.084			179.213	159.917	11.5826	149.085	8.68995												100.43		85.7041	111.099	90.4394	96.9181	3.98518
173.31	123.49	176.976			96.689	157.147	148.002	264.403	167.065			160.538	163.069	11.9915	150.402	7.41054												102.149		86.7519	107.997	110.846	101.936	3.80094
212.677	120.775	186.489			88.8271	141.851	162.051	270.551	142.256			167.25	165.859	13.9273	152.772	10.3901												100.169		85.4762	111.818	117.983	103.862	5.05951
201.749	119.735	175.378			95.7145	141.124	146.185	284.771	163.291			156.928	164.986	14.2159	150.013	8.84054														87.2584	108.998	114.214	103.49	4.76566
198.016	113.286	157.994			94.0601	140.979	129.878	277.779	155.351			151.212	157.617	14.0719	142.597	8.49296														82.651	118.3	95.1047	98.6853	6.03078
218.517	112.474	162.266			101.1	156.009	133.894	271.692	162.796			165.178	164.881	13.7593	151.529	9.85065														84.7876	114.868	116.372	105.342	5.93891
216.905					91.0034	149.885	119.622	277.302	154.605			172.075	168.771	15.942	150.682	11.4172														86.6314	107.879	109.574	101.361	4.26152
228.637					97.1577	150.847	143.972	231.651	160.406			163.328	168	12.2689	157.391	11.1624														84.6812	111.544	97.4332	97.8862	4.47907
223.607					95.2104	145.439	133.377	265.114	144.005			164.507	167.323	14.8672	151.024	11.1537
210.4					92.1732	131.88	124.531	270.647	151.125			169.34	164.3	15.3597	146.575	10.7199
209.903					93.1655	134.834	140.479	238.233	191.367			151.684	165.666	12.8046	153.572	11.0407
199.86					98.0062	165.64	121.277	268.14	187.663			145.483	169.438	14.4534	152.988	10.3039
209.622						143.849	129.98	242.02	161.842			158.098	174.235	10.8266	160.678	7.77717
176.92						141.099	138.696	251.667	164.011			129.229	166.937	11.4211	149.991	5.09808
184.592						170.188	130.084	273.712	185.293			152.417	182.714	12.4733	164.515	6.05368
185.726						140.835	125.651	227.512	179.297			147.345	167.728	9.43342	155.771	6.64844
196.671						126.829	116.547	203.625	166.732			165.368	162.629	8.96505	154.43	8.41844																		n=5
234.236						131.988	132.656	220.942	155.508			149.86	170.865	11.4197	160.849	10.926												96.6174	93.3643	84.5601	111.265	111.389		99.4393	4.68579
179.804						134.246	141.409	257.109	178.993			146.105	172.944	11.5357	156.111	5.59647
211.876						117.21		218.703	189.619			142.78	176.038	10.9937	165.371	10.7824
206.523						134.929		281.224	177.376				200.013	14.7974	172.942	8.48583
198.296						133.614		273.83	181.192				196.733	13.9863	171.034	7.89984
198.609						133.39		224.628	158.328				178.739	9.78001	163.442	7.75669
191.187						139.595		222.791	176.398				182.493	8.29371	169.06	6.26185
188.886						112.557		249.282	170.65				180.344	13.5267	157.364	9.39531
239.006						114.866		229.625	206.808				197.576	13.6366	186.893	15.1843
194.589						128.59		231.583	173.494				182.064	10.3236	165.557	7.945
196.86						134.999		227.984	165.926				181.442	9.60929	165.928	7.29044
187.697						114.657		256.16	174.077				183.148	13.9538	158.81	9.15456
194.861						133.098							163.98	8.56497	163.98	8.9147
216.383						128.77							172.577	12.1497	172.577	12.6458
181.359						141.183							161.271	5.57135	161.271	5.79885
194.105						132.768							163.436	8.5059	163.436	8.85322
187.885						126.681							157.283	8.48748	157.283	8.83405
176.416						114.464							145.44	8.59122	145.44	8.94202
203.125						130.389							166.757	10.0866	166.757	10.4985
207.994						167.804							187.899	5.57337	187.899	5.80095
249.077						139.242							194.159	15.2314	194.159	15.8534
237.795						121.003							179.399	16.1961	179.399	16.8574
259.949						118.779							189.364	19.5767	189.364	20.3761
223.415						123.786							173.601	13.816	173.601	14.3802
214.48						126.967							170.723	12.1359	170.723	12.6315
226.629						118.562							172.595	14.9862	172.595	15.5981
219.125						121.203							170.164	13.5793	170.164	14.1338
244.894						129.837							187.365	15.9556	187.365	16.6071
221.262						137.725							179.494	11.5846	179.494	12.0576
203.797						135.891							169.844	9.4169	169.844	9.80142
															n=10
202.79	122.719	168.875		170.004	95.2082	138.335	135.15	251.36	168.602			157.689			161.073	13.0763

## Sheet: Fig 1D SAPIP Src mice stats
last 5min		SAPIP wt	CTL no peptide	Src Heterzy	Src null												t-test	Wednesday, February 03, 2021, 4:05:07 PM
		n=10	n=5	n=8	n=6			One Way Analysis of Variance	Wednesday, July 22, 2020, 2:52:16 PM
	last 2min	202.79	96.6174	165.137	92.9085												Data source: Data 1 in Notebook1
		122.719	93.3643	132.52	92.649			Data source: Data 1 in Notebook1
		168.875	84.5601	192.755	83.7953												Normality Test (Shapiro-Wilk)	Passed	(P = 0.431)
		170.004	111.265	179.055	133.098			Normality Test (Shapiro-Wilk)	Passed	(P = 0.375)
		95.2082	111.389	152.457	144.59												Equal Variance Test:	Passed	(P = 0.897)
		138.335		130.833	108.343			Equal Variance Test:	Passed	(P = 0.383)
		135.15		161.977													Group Name	N	Missing	Mean	Std Dev	SEM
		251.36		205.134				Group Name	N	Missing	Mean	Std Dev	SEM				Col 2 Src Heterrz	8	0	164.984	26.639	9.418
		168.602						Col 1 SAPIP	10	0	161.073	43.588	13.784				Col 3 Src null	6	0	109.231	24.532	10.015
		157.689						Col 2 CTL	5	0	99.439	11.714	5.239
								Col 3 Src heterz	8	0	164.984	26.639	9.418				Difference	55.753
								Col 4 Src null	6	0	109.231	24.532	10.015				(P = 0.002
																	t = 4.004 with 12 degrees of freedom. (P = 0.002)
	first 2min	P = 0.002		P = <0.001	P = 0.396			Source of Variation	DF	SS	MS	F	P
		100.001		102.969	100.04			Between Groups	3	23322.2	7774.05	7.585	<0.001				95 percent confidence interval for difference of means: 25.416 to 86.090
		100.001		95.6236	99.7687			Residual	25	25624.2	1024.97
		100.002		95.2169	99.82			Total	28	48946.4							The difference in the mean values of the two groups is greater than would be expected by chance; there is a statistically significant difference between the input groups (P = 0.002).
		100.083		100.707	100.32
		100.003		100.775	100.42			The differences in the mean values among the treatment groups are greater than would be expected by chance; there is a statistically significant difference (P = <0.001).									Power of performed test with alpha = 0.050: 0.956
		99.9988		100.152	99.8069
		100.179		97.4314				Power of performed test with alpha = 0.050: 0.954
		100.091		98.943
		99.9268
		100.088						All Pairwise Multiple Comparison Procedures (Holm-Sidak method):
								Overall significance level = 0.05
								Comparisons for factor:
								Comparison	Diff of Means	t	P	P<0.050
								Col 3 vs. Col 2	65.544	3.591	0.008	Yes
								Col 1 vs. Col 2	61.634	3.515	0.008	Yes	sapip vs ctl
								Col 3 vs. Col 4	55.753	3.225	0.014	Yes	src hetz vs null
								Col 1 vs. Col 4	51.843	3.136	0.013	Yes
								Col 4 vs. Col 2	9.791	0.505	0.854	No
								Col 3 vs. Col 1	3.91	0.257	0.799	No	sapip vs src hetz

## Sheet: Fig1D SAPIP Src mice
normalized SAPIP src+/-										mean 10	se	n=10						SAPIP SrcKO
												1/3 min		1/2min											1/6min		1/3 min		1/2min
																		209.083	90.7895	135.667	171.69	112.358	62.2607	115.776
37.3842	114.211	76.6571	28.2193	129.735	143.52	43.993	59.7567	91.4667	105.664			mean						95.6938	103.231		98.8372	92.7606	122.379	100.454	102.226	3.63197	103.109	2.87775	101.181	2.5302
106.952	93.3962	77.2531	98.8109	100.807	106.529	106.601		98.106	93.8717	98.0364	2.79695	100.124	2.88214	100.166	2.82091			92.6797	103.991	109.17	103.998	103.679	102.459	111.975	103.993	2.12352	98.9295	2.25053	99.0933	2.37204
112.455	89.2186	99.2419	97.9482	102.085	107.456	110.93	86.9127	98.5399	117.334	102.212	2.96733	97.3971	2.99848	99.6382	3.4633			100.855	91.9821	104.472	96.181	93.6048	102.452	91.7135	97.323	1.83511	98.3719	2.22508	98.5482	3.57977
99.0704	91.6233	114.036	113.631	103.78	86.4166	94.9529	103.29	101.747	93.9366	100.248	2.69844	102.184	3.54569	103.74	3.60141			112.516	106.578	98.6664	101.469	101.5	91.3577	91.6654	100.536	2.66595	98.3942	3.09723	104.81	5.37685
90.0853	101.446	89.3796	68.5881	95.8915	99.202	101.736	110.083	93.2165	95.829	94.5458	3.29852	103.309	2.86771	111.297	4.86004			95.3314	105.42	98.0238	96.0925	106.893	94.4282	97.1701	99.0513	1.75318	102.835	4.8297	104.48	6.78404
106.282	102.434	96.1738	83.9865	100.969	106.175	89.6531	100.32	95.5475	93.7431	97.5284	2.14609	104.759	4.30161	114.73	6.6277			103.161	87.4094	92.1391	102.343	103.483	89.4473	105.864	97.6925	2.69698	103.807	5.508	105.844	7.29365
84.9025	121.937	123.892	137.021	95.2425	94.3059	96.0315	97.3667	112.625	105.08	106.84	4.94528	114.488	5.52285	121.074	7.29059			102.163	102.658	82.9741	96.3587	102.898	95.2992	103.395	97.9638	2.58679	104.905	6.92171	108.754	8.69697
94.3083	113.086	112.699	95.4947	106.887	102.285	86.8734	96.9681	103.185	99.1449	101.093	2.48653	113.727	6.50343	133.038	7.99697			94.7065	115.089	91.0646	90.378	107.359	105.009	88.1659	98.8245	3.60767	106.327	7.05567	110.466	9.57716
97.451	124.863	97.3923	98.6889	113.867	93.5131	105.26	94.7962	112.993	116.42	105.524	3.2489	119.676	7.27387	135.881	9.49844			90.1505	104.328	83.4722	89.3264	118.498	111.967	94.2514	98.8562	4.54484	104.254	7.13916	111.403	9.84315
74.7635	122.387	100.396	121.707	106.831	90.6298	105.351	85.0327	123.155	115.757	104.601	5.0688	120.302	7.10014	142.397	11.6114			101.213	103.752	85.9902	101.163	117.607	105.526	132.452	106.815	5.11455	108.971	8.07657	115.389	10.0704
95.4714	126.22	111.929	107.276	108.299	93.3246	93.1914	89.597	107.735	116.119	104.916	3.53442	130.369	7.6652	150.288	13.1718			100.64	121.98	80.0075	83.4582	122.156	109.705	108.615	103.794	5.91667	109.341	10.1021	113.395	10.7526
83.6273	137.962	116.654	136.911	110.96	98.2747	111.272	84.1833	126.098	134.457	114.04	6.12083	135.828	8.42381	151.749	13.4932			105.696	114.152	82.1676	94.4276	123.376	114.046	92.8736	103.82	5.09933	110.518	9.23252	116.945	11.5614
87.5001	134.547	127.953	133.317	108.125	102.392	114.404	94.2109	124.491	122.417	114.936	4.92487	137.181	10.1541	157.644	15.2869			119.684	113.63	81.1753	81.2704	136.119	103.38	118.836	107.728	7.18727	110.296	9.13645	112.224	12.691
85.1284	153.618	113.669	133.314	113.412	101.266	100.502	97.3901	127.762	119.291	114.535	6.00948	142.646	11.7981	159.048	14.563			110.913	95.792	72.8298	87.5877	131.339	113.544	102.564	102.081	6.65616	111.967	10.7444	115.05	12.0622
87.8667	155.85	119.94	143.932	114.339	101.56	97.6773	91.7158	124.833	91.4798	112.919	6.99739	142.505	10.9297	154.742	14.2551			101.04	101.797	79.761	88.2846	133.131	122.748	98.6591	103.632	6.50869	117.925	9.98938	118.637	11.4444
107.227	140.623	118.491	165.005	118.194	101.349	94.5841	86.9086	125.031	109.938	116.735	6.87623	153.877	14.447	161.537	15.0876			122.243	109.165	74.6723	83.4541	125.543	131.102	116.979	109.023	7.60264	114.721	9.5853	117.992	11.2945
92.4091	138.933	163.737	150.497	116.543	100.011	98.32	104.635	148.587	112.502	122.617	7.6715	151.583	12.7097	164.907	14.4123			110.558	107.165	73.5259	87.3251	136.924	107.189	115.526	105.459	7.10251	111.866	11.7785	112.164	12.0707
113.873	143.124	162.048	124.305	113.555	104.918	122.881	90.4868	146.266	105.508	122.697	6.58357	155.566	14.3615	167.669	14.8773			95.9453	105.079	72.7916	91.6493	135.84	121.216	98.8274	103.05	7.17581	118.922	12.1071	112.287	12.6843
84.817	133.891	151.788	143.866	121.717	100.852	110.516	86.8182	147.528	97.2858	117.908	7.61672	156.941	16.0991	167.841	12.3078			94.281	118.52	74.274	99.4861	136.822	126.481	102.946	107.544	7.43013	111.987	12.4249	110.331	13.581
138.479	135.877	176.302	163.119	132.982	101.526	108.407	103.229	140.888	142.461	134.327	7.37313	158.329	14.8119	168.295	13.8148			105.182	119.871	72.3715	87.0688	141.722	135.692	110.879	110.398	8.72302	114.093	12.4913	111.621	11.4953
91.1005	135.987	172.13	148.513	131.475	92.8309	118.589	96.4459	140.616	136.431	126.412	7.95727	157.605	14.8486	167.919	13.1678			113.063	97.8271	76.9821	84.1389	150.202	142.485	93.5416	108.32	9.93775	114.83	12.2135	110.479	11.2787
115.639	136.098	197.757	164.695	140.289	99.2136	133.425	113.441	158.256	124.935	138.375	8.66051	154.752	13.5667	167.806	12.7069			102.426	95.3937	74.9976	104.59	159.969	140.255	94.8982	110.361	10.2665	120.298	12.011	109.217	12.3541
112.897	138.415	178.051	178.016	133.289	98.4593	122.207	107.61	143.285	120.586	133.281	8.18711	157.312	13.6	168.768	14.0158			105.313	101.268	87.1543	93.8406	159.633	131.055	96.53	110.685	8.99674	117.518	11.2515	113.414	11.4025
121.838	137.102	195.247	135.068	138.523	107.515	119.301	104.207	159.014	151.101	136.892	8.10555	165.863	16.6969	168.276	15.1345			105.17	105.155	73.3096	90.424	154.54	135.14	108.72	110.351	9.46829	117.127	10.8458	111.302	11.8134
102.478	139.115	178.142	226.94	147.25	104.229	120.294	100.98	149.812	105.458	137.47	12.2027	166.491	13.953	167.878	11.4543			110.763	108.846	83.0204	87.1715	149.797	140.946	92.314	110.408	9.15176	113.661	11.6156	115.171	11.7044
92.859	122.75	203.496	170.511	156.527	95.0424	117.176	116.749	156.928	135.969	136.801	10.5066	167.637	14.7916	170.117	14.7751			93.1538	103.71	90.5839	93.6181	157.332	136.253	96.6376	110.184	9.12114	110.14	12.7246	111.927	11.8642
113.568	135.928	188.259	247.604	157.237	99.16	140.414	118.272	162.053	122.427	148.492	13.0897	164.077	13.5102	168.472	14.9483			102.547	102.935	80.8877	98.2349	169.216	147.872	93.625	113.617	11.2566	112.876	12.7924	106.844	11.2137
107.923	130.74	207.892	185.371	155.807	100.936	118.368	101.813	174.127	136.009	141.899	11.238	171.551	12.4759	174.003	15.0604			100.66	98.2911	78.783	100.754	163.276	137.064	93.3905	110.317	10.2323	111.24	13.5266	109.174	11.5002
113.836	147.959	193.388	203.029	140.011	104.191	105.792	118.266	169.335	135.298	143.11	10.6215	168.139	14.2145	164.818	12.8358			116.19	114.651	81.3488	92.0617	161.468	145.224	112.55	117.642	9.78336	110.221	12.2579	111.425	9.53308
110.213	137.341	204.662	286.747	149.572	109.929	144.854	124.487	170.852	129.467	156.812	16.1575	167.262	12.6178	164.655	12.1223			113.527	112.581	81.3981	96.48	164.031	150.309	109.128	118.208	10.1954	111.468	11.83	110.249	9.16602
116.387	136.949	218.714	224.792	150.214	98.4539	122.105	125.775	173.258	142.773	150.942	12.7365	168.92	13.6415	162.418	10.9691			108.259	103.655	77.4201	108.016	166.408	136.818	109.795	115.767	9.87363	110.571	11.2077	111.874	10.6411
144.385	132.551	217.902	210.927	140.805	99.3054	143.722	114.636	172.071	118.503	149.481	11.8658	167.404	12.6255	161.131	11.1943			106.346	99.8781	91.4053	92.1936	159.412	142.723	103.768	113.675	9.29696	110.123	11.5965	113.327	9.09864
143.477	137.146	242.365	214.145	148.848	101.046	129.931	103.836	175.229	140.839	153.686	13.5536	171.845	13.8279	166.024	8.32324			105.214	104.798	69.4681	84.9997	176.471	145.038	89.208	110.742	13.0871	108.849	12.645	115.47	8.37638
113.878	141.279	218.173	261.69	145.937	108.414	116.79	134.254	161.789	118.605	152.081	15.0603	165.613	13.6306	169.445	9.37272			100.962	102.791	74.7582	99.8625	164.606	141.05	106.902	112.99	10.4699	112.725	11.6555	115.207	9.11301
144.002	131.966	237.163	243.207	135.109	103.903	136.667	141.766	165.706	151.017	159.051	13.6626	163.241	13.7805	168.779	8.68808			101.472	113.315	77.2466	88.1887	180.393	152.498	116.553	118.524	12.7198	113	11.7194	111.974	7.6606
160.831	145.079	216.156	253.17	145.754	99.8011	129.194	108.229	173.101	148.848	158.016	14.0606	174.632	14.354	169.658	10.5596			106.982	113.402	89.7725	89.0796	178.171	149.553	108.283	119.32	11.4945	111.35	11.449	112.55	9.28662
128.271	130.444	231.219	289.835	135.393	98.9039	123.144	127.379	179.907	114.161	155.866	18.1375	166.358	11.7487	168.457	8.85203			89.3293	103.489	77.9379	92.9519	175.841	131.773	115.552	112.41	11.5948	114.08	11.8771	111.763	9.40239
149.323	118.164	228.275	242.632	131.465	98.9258	140.057	111.848	199.451	140.458	156.06	14.9658	165.607	12.6819	163.995	8.85205			101.638	101.318	83.2896	86.294	189.014	131.63	87.7604	111.563	13.2551	115.283	11.7994	114.227	8.70194
149.952	127.238	221.496	252.29	127.032	98.8417	129.54	129.11	189.261	181.218	160.598	14.6579	172.997	15.7779	161.63	8.17877			104.81	96.8473	84.7605	89.1431	185.991	141.459	85.8685	112.697	13.2231	111.284	11.6765	111.87	8.35572
169.213	125.99	225.04	248.037	135.07	100.979	142.163	129.604	188.647	140.117	160.486	14.0652	169.279	16.1251	158.778	8.48493			115.795	107.51	90.6748	87.3887	182.985	131.107	92.9678	115.49	11.7594	107.956	11.177	108.418	6.77765
141.331	130.034	245.56	246.278	133.321	100.394	110.734	120.069	174.197	145.314	154.723	15.632	177.969	14.8831	155.677	8.64977			102.08	100.861	87.235	91.9705	166.533	135.643	110.041	113.481	9.85438	106.305	11.2739	106.908	7.34192
123.887	139.812	237.78	198.899	126.787	101.417	133.107	130.507	181.733	160.106	153.404	12.4258	164.772	14.6201	164.234	8.66195			115.047	93.1077	89.1576	76.8864	190.865	154.876	93.316	116.179	14.5727	109.766	11.62	108.583	7.46024
163.61	117.76	229.824	244.138	124.734	98.9036	120.732	134.302	183.851	143.15	156.1	14.7077	165.492	12.3412	157.534	7.91322			113.92	109.217	79.8309	89.9055	182.56	140.995	127.002	120.49	12.0156	110.655	9.62265	112.361	8.32464
144.413	141.493	216.627	254.12	135.132	92.8709	108.2	132.712	180.373	171.194	157.713	14.728	162.999	12.9159	156.217	6.67862			112.042	101.653	78.7555	98.2624	182.544	143.758	123.729	120.106	12.0064	112.516	9.37054	107.019	8.4216
194.316	133.798	219.411	209.709	139.957	96.0045	135.535	115.498	181.119	143.759	156.911	12.472	165.724	10.0945	152.089	8.30552			106.56	90.406	90.1319	91.0794	162.781	147.33	118.912	115.314	10.3111	109.34	9.05546	114.164	8.61899
178.191	140.023	222.262	305.042	137.395	100.221	154.094	107.968	193.952	160.714	169.986	18.0628	161.886	11.6266	156.395	6.82261			112.778	105.431	78.7997	93.3302	183.094	145.096	119.529	119.723	12.1919	114.117	10.0444	109.139	8.11979
170.406	141.563	223.688	265.463	148.866	96.9308	119.138	123.567	183.623	144.162	161.741	15.3311	161.372	12.1743	157.585	7.78604			119.091	105.241	74.7483	98.4992	167.499	145.158	124.178	119.202	10.7198	109.826	10.4088	114.149	7.80112
181.023	124.907	224.687	247.953	146.245	100.338	136.579	127.848	178.474	164.991	163.304	13.8498	166.351	8.10021	160.477	9.11621			109.89	98.3105	91.0858	82.972	172.661	140.43	110.014	115.052	10.9718	113.86	9.15639	113.767	8.27199
186.741	141.927	212.771	245.975	142.018	98.2162	135.423	127.938	206.47	199.287	169.677	14.0561	163.01	9.00185	159.75	8.93563			104.66	85.4895	87.9852	94.7599	173.534	143.681	118.892	115.572	11.4098	116.414	8.38833	112.26	8.35679
185.642	145.678	217.246	282.058	148.255	101.586	150.684	128.33	168.871	199.602	172.795	15.3908	163.509	7.52862	157.965	8.19631			102.231	95.3956	84.3147	86.488	174.337	142.695	96.7847	111.75	11.8215	115.671	8.08979	109.727	7.74839
152.347	127.767	211.906	253.295	150.816	93.1	137.807	125.564	178.742	193.44	162.478	14.1923	173.307	11.2844	160.268	8.55648			97.9537	103.381	87.9989	88.6617	174.878	143.651	67.672	109.171	12.9809	113.93	9.75596	109.121	8.91116
159.845	155.538	214.556	263.128	160.475	89.5798	131.395	118.39	188.444	195.984	167.734	15.0487	170.52	8.27815	162.115	8.26079			91.0408	113.313	78.7292	90.0866	172.904	146.31	85.3863	111.11	12.4682	111.989	7.40237	113.544	8.00656
174.062	126.285	194.31	229.671	149.771	88.2715	145.827	135.694	187.709	172.608	160.421	11.9716	170.316	9.73686	160.647	7.21124			87.021	112.865	69.4747	98.0718	183.569	147.678	97.8635	113.792	13.7019	111.627	8.53507	112.101	9.19364
163.144	161.23	207.05	220.155	153.472	101.492	143.245	143.669	195.578	191.376	168.041	10.7054	167.767	9.625	156.558	6.33171			92.9052	94.9006	84.6102	87.8021	173.494	145.084	104.925	111.96	11.8828	113.168	9.48339	111.18	9.18552
200.457	148.582	205.758	273.517	157.488	108.575	161.952	125.885	204.535	163.854	175.06	14.2463	169.09	9.75554	154.999	8.05899			88.2144	101.973	73.4521	78.2274	162.663	163.234	98.2797	109.435	13.2685	112.498	9.25351	111.246	10.1125
182.774	138.914	202.775	252.212	157.156	87.381	149.329	130.276	200.284	167.787	166.889	13.7054	163.019	8.16401	151.981	6.63856			97.4796	99.0093	75.4005	81.8947	184.296	149.41	103.822	113.044	13.7847	112.012	8.59479	111.596	8.81444
182.028	142.844	207.728	263.818	152.254	90.8938	129.872	135.95	188.956	199.549	169.389	14.7236	164.506	9.40022	156.824	5.70541			83.0726	89.371	73.7606	90.6454	181.806	142.66	98.2757	108.513	13.6899	114.474	9.3082	113.436	9.73175
202.08	138.699	202.229	240.751	148.709	97.9597	147.005	126.859	190.62	191.156	168.607	13.0152	160.913	7.982	156.495	6.86162			95.3333	115.116	79.8772	88.684	163.312	144.035	97.1431	111.929	10.8259	109.34	9.38422	103.691	7.31553
171.007	137.469	199.332	244.744	150.388	100.023	156.554	131.628	195.56	172.46	165.917	12.2203	157.616	9.20388	158.321	8.07679			92.8595	124.312	83.5887	85.0958	170.612	136.939	95.815	112.746	11.3967	114.648	6.46748	111.201	7.7767
180.888	149.189	214.882	252.097	162.664	94.2703	154.236	127.749	181.481	164.686	168.214	13.1364	160.387	7.68093	160.866	6.83577			95.2738	120.73	73.1229	88.0224	171.356	138.11	84.712	110.19	12.2632	106.444	6.84837	111.099	6.71185
170.117	148.082	214.637	276.153	163.737	106.66	140.13	135.996	179.666	161.087	169.627	14.1465	153.679	8.81724					92.2062	90.9466	79.2256	86.7586	161.352	143.562	110.418	109.21	10.9973	106.928	7.6701	112.658	5.85762
196.672	159.12	208.982	218.91	166.672	87.1977	117.639	127.369	166.239	175.705	162.45	12.5079	164.998	8.74788					102.033	102.76	73.0697	86.2799	167.411	142.791	109.179	111.932	11.418	108.552	7.02593	110.248	7.9515
199.383	140.975	194.098	253.933	173.842	101.858	156.933	134.045	198.998	169.503	172.357	12.743	159.435	7.63963					98.6024	101	72.8415	87.1701	167.072	141.392	103.98	110.294	11.4207	107.757	7.50721	118.307	6.24922
176.177	125.717	199.257	245.52	153.04	101.954	146.284	146.348	177.985	213.824	168.611	12.8698	158.219	8.47524					108.7	96.9689	75.4739	82.912	170.129	139.628	95.8527	109.952	11.7723	111.774	7.92611	119.424	5.4461
192.227	141.922	197.299	265.406	155.809	93.6992	161.517	129.666	189.499	223.744	175.079	14.7861	156.175	6.27099	157.907	7.25374			109.598	96.4781	62.0146	86.3282	178.572	145.486	91.3384	109.974	13.8178	109.913	8.88699	108.542	5.89287
203.133	138.812	196.531	209.798	160.491	98.2596	117.115	121.961	187.812	184.806	161.872	12.073	152.87	7.49552					104.793	105.383	72.981	81.3509	163.137	139.686	86.7433	107.725	11.4723	107.382	8.30625	107.893	5.99115
178.785	133.561	202.685	255.686	157.251	89.4639	119.97	139.13	198.827	218.183	169.354	15.1883	153.414	8.70971					95.7452	106.575	68.1192	108.552	165.886	149.546	94.9364	112.766	11.8076	115.264	9.20632
190.652	149.91	185.868	247.831	151.159	81.1602	118.159	120.422	196.135	213.525	165.482	15.1347	154.853	7.07988					98.3273	102.773	74.1955	100.274	172.999	140.06	100.157	112.684	11.5034	108.865	8.02073
178.148	131.825	179.903	211.439	169.027	96.1667	111.294	130.948	183.116	218.131	161	12.4263	160.716	7.13185					98.8596	111.634	75.8992	94.2037	164.525	148.296	110.126	114.792	10.8965	110.826	7.88114	111.65	6.89243
206.015	145.775	198.147	319.726	152.392	97.1067	172.227	130.676	184.818	176.59	178.347	17.8424	155.4	7.70125					99.1874	95.4123	73.1215	89.5236	174.038	147.452	99.7232	111.208	12.5422	113.013	7.7168
183.599	147.202	186.101	240.36	166.483	104.754	161.24	141.705	184.328	193.406	170.918	10.8655	159.751	8.81645					88.1839	112.448	71.8193	92.8248	166.844	142.92	109.586	112.089	11.5346	114.51	8.39536
157.41	149.395	199.169	227.958	170.391	94.0092	164.713	124.794	166.297	186.138	164.027	11.2057	164.622	10.2734					98.0074	105.815	74.6611	94.6621	162.963	148.358	89.8007	110.61	11.3634	114.35	7.99751
182.007	133.22	206.614	218.07	151.046	103.744	139.181	138.03	192.545	222.424	168.688	12.2917	155.968	7.98795					90.6692	109.13	72.1667	104.788	167.941	149.029	99.4935	113.317	11.734	112.166	7.87115
164.605	157.328	188.973	228.779	156.954	103.465	120.523	131.277	184.131	182.396	161.843	11.0622	159.281	8.20483					91.9696	110.325	74.2208	96.2233	171.826	150.315	109.028	114.844	12.0201	111.054	8.46487
186.789	138.815	191.834	256.698	174.909	100.757	132.518	113.272	192.747	205.368	169.371	14.3017	157.851	8.04598					104.174	125.07	74.7798	96.1894	163.297	155.881	102.068	117.351	11.3592	109.76	7.82176
217.176	138.736	182.573	330.716	171.463	99.4626	138.386	138.252	184.669	189.926	179.136	18.9614	160.217	8.87838					99.9707	98.1078	76.871	106.095	177.248	143.887	90.3163	113.214	12.2396	109.232	8.75928
189.883	127.651	191.038	249.009	172.883	103.601	142.21	129.63	183.667	179.007	166.858	12.5945	164.686	8.43031					107.07	111.866	68.6542	92.3113	163.642	155.9	87.6621	112.444	12.3519	112.986	8.2584
176.75	119.172	184.083	284.216	176.875	107.078	114.288	135.951	189.546	190.829	167.879	15.7839	156.471	7.07389					101.876	101.398	75.2796	86.7183	158.167	149.663	97.7701	110.125	11.0011	111.78	8.35891
180.172	113.329	183.141	277.988	188.765	97.3755	128.728	126.704	193.592	216.995	170.679	16.4664	162.986	7.70385					103.908	97.8869	69.1163	85.1452	152.01	144.487	100.559	107.587	10.5711	112.955	9.54553
196.969	138.899	184.678	250.527	171.836	107.311	149.657	122.411	180.913	238.059	174.126	13.9955	156.158	5.5109					104.271	106.832	85.4328	79.9617	163.586	143.744	74.4508	108.325	11.7829	111.629	8.54709
182.22	130.126	187.234	288.647	184.027	113.576	169.757	133.391	187.55	241.583	181.811	15.7706	156.146	8.01283					103.82	105.126	62.9293	79.0568	143.463	150.03	87.9094	104.619	11.2872	110.338	9.47613
187.737	126.287	200.328	264.899	182.329	83.1122	129.714	124.712	189.671	171.923	166.071	15.4151	155.032	8.06233					103.554	99.5559	62.7771	96.4624	154.291	147.304	91.9888	107.99	11.2607	112.244	10.3991
166.096	124.896	200.195	241.07	167.282	79.339	155.424	121.691	187.894	190.833	163.472	13.8251	149.4	7.63426					108.821	97.326	51.7022	85.9602	159.039	146.935	92.5304	106.045	12.8597	112.898	9.21589
182.368	135.047	192.525	219.091	179.601	98.0559	174.371	115.361	171.76	211.694	167.987	11.9439	157.354	5.31893					108.481	120.703	64.4536	93.3277	152.044	143.533	111.864	113.487	10.3803	109.12	8.77544
178.909	133.864	195.722		164.17	103.64	128.976	141.653	172.121	247.911	162.996	12.7385	156.454	5.56277					103.314	109.172	64.5927	115.224	159.05	142.243	111.413	115.001	10.5045	114.285	8.16346
189.835	130.612	202.36		165.76	84.898	152.337	125.073	184.945	255.981	165.756	14.9208	159.485	6.30179					102.983	99.6777	72.0719	91.7286	141.107	138.366	98.2297	106.309	8.74076	111.527	10.6615
163.889	140.064	197.683		172.152	107.222	142.101	122.113	173.647	223.301	160.241	10.9109	156.09	7.67306					109.008	103.82	77.6982	90.2451	148.538	147.032	114.414	112.965	9.35393	108.642	7.35503
188.422	146.015	198.937		184.251	91.7232	186.888	142.926	172.203	200.342	167.967	10.535	156.649	8.43275					96.3633	107.517	74.6885	91.9714	145.357	143.059	125.51	112.067	9.38714	111.522	7.45439
162.256	143.961	200.944		173.64	117.687	145.694	129.952	182.867	214.327	163.481	9.654	157.011	7.41939					98.2389	105.572	76.8898	88.5153	141.568	137.918	109.292	108.285	8.41727	110.116	6.31672
167.34	127.284	199.109		185.151	108.276	124.905	139.413	174.058	221.612	160.794	11.3554	169.805	5.73229					105.829	98.7552	67.412	94.4682	144.853	143.624	117.831	110.396	9.69364	121.374	5.9093
180.859	113.993	202.352		189.143	103.283	152.297	128.884	182.293	213.702	162.978	11.8978	170.849	5.28796					121.308	104.248	67.1747	106.9	150.455	149.036	122.774	117.414	10.0442	108.841	6.83709
159.87	138.148	197.66		183.191	112.927	145.103	126.222	169.054	245.483	164.184	12.1309							101.096	108.234	73.2767	89.9699	136.806	158.9	107.454	110.82	10.0446	108.92	7.57899
140.876	115.175	183.386		182.228	110.539	135.188	135.821	189.556	234.276	158.561	12.2177							107.29	102.136	58.773	76.9743	134.642	160.16	111.742	107.388	11.8344	113.339	5.75903
176.855	135.266	189.732		190.869	116.997	138.74	126.757	173.962	196.666	160.649	9.2344							104.434	103.087	70.9788	102.257	139.555	147.234	118.295	112.263	8.98316	123.716	5.51684
188.427	135.439	193.713				175.727	143.327	173.836	193.895	172.052	6.96601							108.222	86.9028	83.5875	101.663	153.611	155.857	102.814	113.237	10.3873	114.709	5.77882
163.744	150.595	188.529				128.089	121.293	166.086	192.994	158.761	8.06029							108.469	100.359		92.1536	142.623	144.112	99.1792	114.483	7.92548	111.454	7.10598
223.253	138.973	185.181				134.776	130.912	181.942	175.777	167.259	9.94342							108.542	111.71		90.1903	134.114	150.034	104.997	116.598	7.473	108.22	4.26007
190.925	147.622	185.868				150.122	130.752	163.962	188.055	165.329	6.90306							97.7712	103.724		84.2844	137.953	156.795	116.847	116.229	9.30365	109.307	6.97582
205.309	143.591	179.903				171.704	130.024	169.947	131.338	161.688	8.15419							107.694	98.2068		90.5771	140.562	147.252	97.2041	113.583	8.35249	117.149	4.06714
201.466	134.223	198.147				161.855	134.391	177.572	261.562	181.317	13.0609							105.169	102.582		96.3799	144.431	148.532	109.464	117.759	7.82709	116.106	6.65996
167.399	121.085	186.101				160.584	139.331	160.568	222.018	165.298	9.50792							97.2412	103.478		80.5681	151.883	145.877	110.455	114.917	9.71996	120.163	5.32229
194.07	147.547	199.169				160.836	135.857	167.579	182.687	169.678	6.91806							97.3875	92.0563		82.5508	151.036	144.063	110.569	112.944	9.79197	118.993	5.18302
186.663	129.37	206.614				181.366	128.898	160.137	206.481	171.361	9.63824							103.472	100.761		92.7276	131.014	141.821	113.538	113.889	6.55066	116.743	5.74665
185.883	125.639	188.973				178.377	132.392	178.934	155.456	163.665	7.62985							103.127	108.697		87.6837	141.466	135.516	84.0507	110.09	8.25408	118.713	5.22895
193.852	118.364	191.834				188.207	132.917	174.916	238.676	176.967	11.8439							100.521	101.613		96.0287	140.225	143.782	89.4868	111.943	8.17706	115.592	8.58415
160.671	120.92	182.573				180.068	124.54	164.814	244.818	168.343	12.205							98.5585	99.9281		83.6262	144.238	143.124	98.3978	111.312	8.89308	126.512	4.40414
178.159	147.297	191.038				161.014	132.563	159.916	200.347	167.191	7.04501							94.852	111.26		88.7894	149.534	144.173	96.0161	114.104	9.13671	113.54	6.83085
210.34	122.222	184.083				137.852	138.402	184.485	165.144	163.218	9.29807							84.2528	101.445		85.5013	147.611	146.52	108.065	112.233	9.83008	117.231	5.73162
212.12	142.036	183.141				162.015	131.133	168.016	226.273	174.962	10.213							97.5443	90.7066		82.0998	138.756	138.029	93.3404	106.746	8.63597	115.706	8.4063
171.489	131.915	184.678				145.12	123.305	174.982	220.053	164.506	9.84623							108.259	94.8453		88.3593	163.131	141.011	113.895	118.25	9.87105	122.866	6.51294
184.306	142.637	187.234				154.196	130.037	153.588	178.732	161.533	6.48179							100.96	100.575		75.8053	143.624	145.553	95.2345	110.292	9.70014	123.284	5.17528
160.94	120.007	200.328				164.022	135.173	160.243	220.921	165.948	10.2281							94.8162	104.318		99.3558	150.033	130.436	103.439	113.733	7.48944	122.173	7.2935
191.881	137.279	200.195				148.701	127.848	172.478		163.064	8.57232							94.03	121.083		85.7863	137.35	140.207	94.2694	112.121	8.23051	120.006	4.59459
171.065	126.842	192.525				159.928	127.938	173.993		158.715	7.63063							93.9518	103.12		81.6237	152.082	153.393	116.789	116.826	10.3859	128.005	3.92788
197.376	136.772	195.722				158.105	128.33	162.365		163.112	8.33337							91.9339	95.9864		91.5072	135.661	154.644	100.122	111.642	9.2553
177.942	116.713	202.36				157.562	125.564	158.686		156.471	9.22755							95.2226	87.8493		85.6096	136.481	147.711	89.3524	107.038	9.51313
177.419	122.554	197.683				162.251	118.39	174.273		158.762	9.1802							91.0015	119.455		108.038	134.744	139.766	108.579	116.931	6.29874
158.745	134.008	198.937				166.62	135.694	172.612		161.103	7.04703							93.0087	107.437		88.8429	133.392	132.708	118.8	112.365	6.63622
175.342	120.371	200.944				144.759	143.669	172.945		159.672	8.31483							91.9762	105.185		96.8771	129.265	131.188	106.122	110.102	5.68055
147.258	108.102	199.109				131.511	125.885	162.508		145.729	9.26015							95.7103	94.7829		73.9288	134.843	126.806	90.6443	102.786	8.01619
182.518	128.094	202.352				163.455	130.276	163.082		161.629	8.37433							87.9339	86.4477		82.9949	134.649	128.157	93.197	102.23	7.91055
215.534	138.2	197.66				153.068	135.95	160.183		166.766	9.42468							87.1708	105.674		88.5087	140.455	126.669	121.274	111.625	7.42965
190.909	131.978	183.386				184.096	126.859	162.156		163.231	8.07107							92.5369	105.36		84.8679	135.484	124.214	98.7514	106.869	6.68556
203.376	131.806	189.732				158.536	131.628	161.155		162.706	8.49009							100.444	89.9024		85.2592	137.54	126.778	121.493	110.236	7.36629
164.452	134.488	193.713				157.703	127.749	158.881		156.164	6.78917							90.2241	87.4664		78.5694	120.527	129.557	112.275	103.103	7.07071
187.54	123.155	188.529				160.317	135.996	163.657		159.865	7.65886							93.211	99.2312		84.7236	134.255	139.702	123.339	112.41	7.94371
201.304	120.796	185.181				142.572	127.369	162.214		156.573	9.29162							96.4618	89.4832		85.7978	132.007	134.544	117.172	109.244	7.43975
195.544	134.909	185.868				152.024	134.045	161.459		160.641	7.41508								101.854		78.6828	132.148	141.203	117.632	114.304	8.41248
153.103	131.792	179.903				136.408	146.348	162.696		151.708	5.1269								88.267		84.8221	141.819	139.015	113.752	113.535	9.12169
149.941	130.242	198.147				160.367	129.666	169.451		156.302	7.49389								88.2236		75.4238	131.48	132.733	103.596	106.291	8.6523
170.691	141.638	186.101				122.237	121.961	153.994		149.437	7.49714								88.8581		82.7552	132.814	132.001	89.7252	105.231	8.43654
152.58	116.738	199.169				130.387	139.13	162.507		150.085	8.35644								91.9873		95.3848	127.106	143.27	89.9222	109.534	8.17596
170.386	126.328	206.614				156.7	120.422	160.011		156.743	9.06298								109.138		96.3543	145.715	146.623	94.7955	118.525	8.73669
178.701	130.521	188.973				137.667	130.948	164.3		155.185	7.39404								90.6963		92.3702	151.28	133.971	91.7011	112.004	9.67594
164.291	131.145	191.834				146.115	130.676	163.071		154.522	6.76571								97.4218		83.9973	134.006	133.395	111.004	111.965	7.44434
182.777	129.085	182.573				154.445	141.705	166.286		159.479	6.30808								88.4879		78.076	129.914	135.172	97.1783	105.766	8.59711
186.763	133.998	191.038				175.008	124.794	160.121		161.954	7.95561								99.8433		92.0984	125.715	136.82	109.224	112.74	6.2174
197.715	118.31	184.083				151.414	138.03	160.886		158.406	8.44828								96.9079		82.5992	135.919	142.486	86.6507	108.913	9.54487
173.449	120.559	183.141				147.825	131.277	158.112		152.394	6.95423								98.5903		85.4448	143.127	136.735	94.6513	111.71	8.89027
218.032	117.971	184.678				161.093	113.272	169.828		160.812	11.5618								109.271		90.1811	135.108	133.056	103.968	114.317	6.54333
179.119	146.9	187.234				138.432	138.252	162.198		158.689	6.07109								105.123		92.4023	134.536	147.851	102.187	116.42	7.96976
204.458	126.817	200.328				152.608	129.63	157.741		161.93	9.71574								103.94		83.5186	139.587	140.523	95.436	112.601	8.82096
218.81	119.274	200.195				163.9	135.951	165.753		167.314	10.831								98.5203		86.7168	144.33	140.977	109.692	116.047	8.66732
164.288	138.584	192.525				162.243	126.704	163.464		157.968	6.62793								103.481		82.6569	136.485	130.565	110.075	112.653	7.32769
168.388	108.423	195.722				165.555	122.411	163.307		153.968	9.34797								118.548		87.5737	135.844	136.016	88.9213	113.381	8.12037
171.176	125.639	202.36				158.292	133.391	162.497		158.893	7.96845								103.043		85.0983	135.101	134.102	97.4169	110.952	7.62194
190.238	135.559	197.683				159.767	124.712	150.052		159.669	8.4412								111.4		81.8217	132.371	146.959	89.6783	112.446	9.32808
153.932	135.109	198.937				145.32	121.691	177.006		155.332	8.17926								98.655		85.0395	133.383	133.804	97.4332	109.663	7.60165
164.686	154.151	200.944				161.648	115.361	165.431		160.37	7.91269								88.4011		89.9661	142.625	141.278	97.4994	111.954	9.33154
183.876	125.653	199.109				146.958	141.653	159.864		159.519	7.94209								105.517		87.5252	118.417	133.28	93.087	107.565	6.31197
186.641	118.035	202.352				156.435	125.073	176.957		160.915	9.81466								92.1389		83.369	141.024	142.06	98.064	111.331	9.49009
205.524	132.46	197.66				148.722	122.113	160.83		161.218	9.83493								94.5577		85.5124	125.419	139.268	90.9057	107.133	8.02846
206.928	145.156	183.386				169.96	142.926	160.566		168.154	7.02569								95.4204		85.8325	132.274	143.992	86.9809	108.9	9.21492
187.517	125.642	189.732				150.304	129.952	158.686		156.972	7.92175								109.734		88.9559	133.987	143.132	109.556	117.073	7.30187
148.834	154.388	193.713				133.988	139.413	165.486		155.97	6.22602								91.3897		86.2615	137.051	137.829	117.82	114.07	8.27113
198.895	150.542	188.529				155.542	128.884	162.898		164.215	7.42293								90.3061		85.0431	123.783	145.334	102.981	109.49	8.44668
199.888	138.155	185.181				160.563	126.222	160.53		161.757	7.98477								95.0723		88.861	132.944	146.455	113.614	115.389	8.26859
165.969	138.535	185.868				157.777	135.821	157.014		156.831	5.32875								87.2478		82.3321	142.151	148.419	92.4529	110.52	10.8225
160.486	138.195	179.903				158.248	126.757	169.324		155.485	5.69305								95.0316		93.4013	138.78	136.707	88.0381	110.392	8.48986
149.316	116.827	198.147				166.199	143.327	170.33		157.357	7.97333								105.304		78.5839	133.134	142.565	104.745	112.866	8.60431
181.605	122.904	186.101				155.742	121.293	161.957		154.934	8.05232								90.7485		82.07	138.699	138.035	92.3986	108.39	9.346
163.341	136.304	199.169				162.948	130.912	159.504		158.696	7.01396								93.0929		81.321	137.493	146.623	102.894	112.285	9.60626
152.001	120.631	206.614				132.556	130.752	165.655		151.368	9.11071								91.1617		82.6921	142.42	153.508	89.0127	111.759	11.3006
155.485	115.197	188.973				142.943	130.024	149.397		147.003	7.25201								97.0438		80.8613	142.011	142.737	100.995	112.73	9.49761
139.768	114.447	191.834				160.049	134.391	170.294		151.797	8.0165								79.4865		82.4225	121.491	146.362	116.478	109.248	9.53934
155.258		182.573				147.353	139.331	161.203		157.143	4.64718								99.6763		84.5467	141.183	145.375	111.961	116.548	8.89244
146.578		191.038				150.783	135.857	163.566		157.564	5.99067								88.2965		82.2705	133.227	144.282	106.763	110.968	9.19701
163.824		184.083				143.978	128.898	157.125		155.582	5.88094								85.2565		93.381	132.376	135.873	89.4769	107.273	8.35387
151.752		183.141				164.421	132.392	154.924		157.326	5.24461								90.8618		92.0507	131.469	140.322	115.595	114.06	7.59263
166.164		184.678				173.043	132.917	154.277		162.216	5.58351								97.8312		86.1187	131.618	149.731	107.256	114.511	8.73429
139.267		187.234				164.543	124.54	168.192		156.755	7.02007								95.5176		69.5192	151.77	152.389	89.484	111.736	12.8683
140.432		200.328				135.013	132.563	144.235		150.514	7.98126								85.5643		85.7244	125.84	141.869	117.592	111.318	8.45476
143.139		200.195				150.3	138.402	176.292		161.666	7.36486								90.6941		79.6365	121.692		93.9551	96.4943	5.85289
127.051		192.525				137.667	131.133	169.176		151.51	7.99925								92.0423		79.1958	133.282		108.517	103.259	7.63893
189.813		195.722				139.164	123.305	160.93		161.787	8.86624								97.3171		81.7697	141.388		128.315	112.198	8.98243
160.147		202.36				157.547	130.037	152.122		160.443	7.42873								100.309		87.1038	124.413		126.311	109.534	6.24234
140.882		197.683				136.691	135.173	157.468		153.579	7.41006								103.421		88.5335	146.716		108.819	111.872	8.10533
159.231		198.937				152.809		163.325		168.576	5.66852								84.6762			126.9		108.031	106.536	6.5275
151.494		200.944				163.244		168.452		171.034	5.79605								102.74			129.81		103.722	112.091	4.73819
160.907		199.109				166.851		156.53		170.849	5.28796								81.7318			134.659		127.619	114.67	8.86988
161.358		202.352																	103.972			141.498		130.638	125.37	5.95918
143.894		197.66																	96.1091			128.404		99.4708	107.995	5.47932
151.17		183.386																	103.086			125.204		85.5364	104.609	6.13434
162.1		189.732																	96.8569			142.892		96.7199	112.156	8.21446
184.625		193.713																	83.5694			128.431		115.764	109.255	7.13759
158.477		188.529																	88.4724			140.563		98.9592	109.332	8.50243
134.594		185.181																	110.026			135.401		109.401	118.276	4.5779
172.911																			94.6096			131.64		130.54	118.93	6.50204
166.79																			92.714			142.404		118.03	117.716	7.66772
178.269																			121.974			136.633		104.798	121.135	4.91748
151.65																			100.201			129.607		116.552	115.453	4.54695
150.134																			96.9464			140.15		127.954	121.683	6.87387
150.164																			88.5858			130.529		98.0857	105.734	6.78715
137.817																			90.673			132.896		101.25	108.273	6.78005
168.587																			102.488			126.907		105.463	111.619	4.11142
161.457																			93.4814			119.728		110.815	108.008	4.11882
160.397																			95.5175			121.257		81.7203	99.4982	6.1927
137.402																			101.689			144.842		101.991	116.174	7.66195
150.48																			115.397			126.848		122.76
																			104.313			131.587		119.981
																			94.6671			147.073		120.25
																			92.1074			122.558		94.8826
																			118.997			129.434		125.9
																			109.111			142.654
																			112.852			144.698
										n=8									97.7083			120.714
165.137	132.52	192.755		179.055		152.457	130.833	161.977	205.134	164.984	8.30609								104.631			135.25
																			98.4461			128.644
																			100.992			128.448
																			108.765			136.647
																			88.1728			133.932
																			97.5883			142.675
																			124.109			138.831
																			105.61			137.497
																			89.1078			128.939
																			101.827			134.287
																			109.282			126.261
																			94.8506			138.53
																			92.7868			142.759
																			94.144			133.136
																			94.7603			135.583
																			116.507			144.611
																			103.899			136.913
																			115.283			137.04
																			103.715			141.015
																			102.037			141.924
																			99.8227			129.821
																			115.877			134.503
																			114.519			137.769
																			120.706			139.025
																			100.821			128.165
																											n=6
																		92.9085	92.649		83.7953	133.098	144.59	108.343			109.231	9.14241

## Sheet: Fig2A IV dys
		dysbnd KO
		IV		Normalized to +40mV
		Mean 9	Se
	-60	-0.252705	0.044839	-0.233418	-0.327128	-0.0738404	-0.0812384	-0.141678	-0.461128	-0.384198		-0.319012
	-50	-0.397133	0.0781519	-0.312886	-0.446848	-0.156252	-0.120202	-0.195368	-0.85694	-0.548434		-0.540134
	-40	-0.575565	0.108565	-0.500134	-0.742178	-0.14712	-0.19776	-0.265626	-1.03988	-0.955989		-0.755839
	-30	-0.728629	0.132109	-0.588207	-1.10678	-0.234471	-0.202606	-0.377194	-1.19503	-1.13012		-0.994632
	-20	-0.721371	0.111163	-0.571563	-0.869044	-0.242284	-0.245351	-0.558846	-1.0376	-1.24724	-0.688358	-1.03205
	-10	-0.679372	0.0716666	-0.423609	-0.699047	-0.416458	-0.371662	-0.675479	-0.773086	-0.879448	-0.982697	-0.892866
	0	-0.477901	0.0563085	-0.195218	-0.486558	-0.348848	-0.216367	-0.603648	-0.622781	-0.640616	-0.623213	-0.56386
	10	-0.249969	0.0499181	-0.0449999	-0.221411	-0.228269	-0.0130683	-0.33587	-0.215379	-0.347456	-0.534327	-0.308944
	20	0.112268	0.0291354	0.26026	0.0358048	0.0951818	0.222144	0.00344968	0.147342	0.00487548	0.164834	0.0765234
	30	0.369937	0.0247349	0.499594	0.337567	0.301409	0.470867	0.341475	0.420893	0.290026	0.286836	0.380765
	40	0.701501	0.0152554	0.707219	0.616697	0.718092	0.675385	0.670489	0.688123	0.744337	0.789178	0.703994
	50	1.00136	0.000469048	1.00165	0.999837	0.998797	1.00319	1.00279	1.00075	1.00046	1.00264	1.00216
	60	1.3489	0.0373687	1.22254	1.19791	1.40865	1.22729	1.32101	1.39431	1.4031	1.5676	1.39769
	70	1.69933	0.0457973			1.75	1.4433	1.59236		1.8231	1.81091	1.77632
	80	2.08455	0.103888			2.08333	1.59794	1.84713		2.29358	2.58006	2.10526
		WT IV
		Mean 6	Se
		-0.34801	0.0627262	-0.307257	-0.272095	-0.505463	-0.602624	-0.178284	-0.222335
		-0.446017	0.0883368	-0.405407	-0.304415	-0.589619	-0.84472	-0.179941	-0.352
		-0.537922	0.116535	-0.465854	-0.286832	-0.794454	-1.03676	-0.242451	-0.401176
		-0.814253	0.138756	-0.71038	-0.449913	-1.47588	-0.979251	-0.534108	-0.735985
		-0.796263	0.0885131	-0.82449	-0.605948	-1.23565	-0.772165	-0.76798	-0.571346
		-0.656242	0.0858576	-0.63448	-0.518421	-1.11409	-0.542747	-0.620145	-0.507574
		-0.46057	0.0840759	-0.451306	-0.487487	-0.875492	-0.24334	-0.427494	-0.278301
		-0.210709	0.0413442	-0.192925	-0.220694	-0.421883	-0.131488	-0.18429	-0.112974
		0.151818	0.0419589	0.100767	0.0717197	0.0609479	0.365147	0.139528	0.172796
		0.43376	0.060188	0.38333	0.266449	0.333651	0.732886	0.453223	0.43302
		0.753576	0.057249	0.770775	0.531235	0.68468	1.00227	0.740359	0.792143
		1.00245	0.000916451	1.00126	1.00362	1.00638	1.00227	1.00219	0.999
		1.39286	0.0243762	1.334	1.45631	1.4559		1.31391	1.40421
		1.80428	0.0624038	1.5625	1.94175	1.97909		1.71233	1.82573

## Sheet: Fig2B dys N_A ratio
dysbindin	KO 2017-02-28		KO 2017-03-01				WT 2017-03-02
	c1 Vh +40	c2	c1	c2	c3		c1	c2	c3	c4
tonic GluNR (pA)	60	20	60	25			40	30
AMPAR -60mV	-239.5		-345	-388			-230	-184
AMPAR +40mV	190.3	92.4	148	149	42		91.9	115	42	80.5
NMDAR +40mV	145.7	79	104	108	17		74.4	72	33	74.5
N_A ratio	0.765633	0.854978	0.702703	0.724832	0.404762		0.809576	0.626087	0.785714	0.925466
	good trace	good	good	good			good		good
	0.762037	0.0291073					0.786711	0.0533718

## Sheet: Fig2C dysKO EPQ(pY)Src 
				EPQ wt normalized										EPQ dysKO				EPQ dysKO normalized															SAPIP dysKO normailzed							mean 6	se					sapip_EPQ dysKO
WT Mean 7														n=11
Mean 7	SE			75.6608	92.3384	99.9162	57.8328	69.8353	144.751	191.11				KO mean 13	se																		91.1332	133.765	117.291	138.188	134.207	147.69	191.986	1/6min		1/2min				82.7687	101.477	46.8668	44.4718
		per 1/2 min		126.058	99.9988	99.9997	99.9923	99.9968	99.9984	100.001						per 1/2 min		87.8979	187.877	85.4619	62.7561	118.525	127.453	75.3776	128.451	162.938	46.2441	51.595	56.6688				86.3824	98.2057	103.379	97.5021	97.8062	89.6383	105.761	96.9534	2.41892	103.728	2.1492			88.9207	88.2902	90.9396	91.1583
98.4002	5.56446	97.5331	5.04342	87.7463	129.649	88.3381	83.9427	91.2426	102.476	105.407				95.8061	3.59285	97.8339	3.47208	115.722	107.01	100.011		85.2499	96.6812	87.6989	93.7037	93.3841	109.074	95.1662	70.166				91.5269	97.709	98.1619	94.7237	98.7794	106.233	93.3752	97.2155	1.67948	98.0658	2.01949			104.23	91.3995	99.6731	106.292
97.4827	4.68316	102.15	5.00533	95.0039	95.9726	110.035	97.3815	72.1144	98.1191	113.753				97.0858	3.53683	104.961	3.00687	93.916	91.4944	129.322		83.0656	96.3656	95.8842	96.5252	86.7761	89.3233	104.385	100.887				101.691	93.5785	91.602	106.47	103.431	104.372	99.0549	100.028	1.96008	101.939	1.94984			108.653	95.2417	101.773	113.568
96.7163	4.88265	109.058	7.16761	95.5948	105.143	100.291	88.6959	70.167	104.478	112.643				100.61	3.28654	102.399	3.01637	104.65	99.2359	125.693		86.6233	101.87	100.393	98.5713	98.0624	113.53	91.953	86.1243				104.953	106.299	95.1448	97.8819	97.8062	89.6383	105.761	99.6406	2.19803	113.8	3.71253			82.9254	119.132	107.427	109.77
101.069	4.18873	122.568	7.70443	110.575	106.27	106.855	94.1982	78.0913	99.0433	112.451				102.156	2.08383	107.179	3.10991	100.317	95.3499	112.139		101.536	97.2244	104.066	90.145	104.99	115.468	98.3638	104.113				100.867	105.47	104.671	105.559	98.7794	106.233	93.3752	102.136	1.66398	123.728	3.74703			124.283	97.4494	100.443	81.7905
99.9895	5.90927	133.464	8.98438	85.029	120.101	115.336	88.068	76.1214	104.593	110.678				108.421	3.55795	113.854	4.88699	107.155	100.736	131.154		124.034	91.9216	103.066	105.983	109.671	91.7969	107.513	119.599				114.798	98.76	106.997	97.8111	103.431	103.846	102.629	104.039	1.9875	132.738	4.17759			91.4858	108.349	99.3209	97.4452
105.392	4.91798	136.31	7.88923	98.8378	126.513	108.518	101.471	80.7813	109.006	112.616				104.307	3.37882	119.292	4.29907	92.3615	102.393	131.45		91.0378	107.031	112.309	102.172	110.381	108.229	98.2496	91.768				101.824	120.369	113.81	105.459	112.362	115.121	128.62	113.938	3.12815	141.492	6.42057			111.23	141.58	99.8741	125.363
105.591	7.92482	145.817	7.99961	91.9514	147.024	108.574	113.015	73.2034	97.957	107.409				98.2434	2.01705	124.326	4.60643	98.7345	87.6521	104.676	97.8438	99.9113	98.2644	98.3947	102.514	108.779	82.6524	98.4395	101.06				112.111	119.998	115.309	88.3405	103.661	118.952	123.928	111.757	4.2724	151.5	8.09933			89.6527	142.298	105.911	113.638
107.461	8.02308	150.475	10.2127	98.7966	134.35	123.598	110.007	63.9701	101.373	120.136				102.147	2.92965	123.782	5.17858	109.142	98.4556	119.106	99.8448	96.5781	107.802	95.0592	105.532	96.6465	82.0239	99.0146	116.562				113.197	128.232	130.747	111.895	100.801	108.169	116.891	115.704	3.73705	159.088	10.5459			92.8736	156.759	99.9365	77.7733
114.12	5.55493	160.189	8.99103	101.647	129.159	126.058	129.247	87.1423	116.511	109.079				106.807	4.10241	129.638	5.41146	77.9806	117.563	125.081	102.293	132.15	102.862	102.862	104.86	91.5235	107.983	106.828	109.702				109.828	120.78	126.754	130.384	109.478	129.603	129.909	122.391	3.25331	176.482	10.8216			114.611	148.842	116.964	110.754
119.097	5.78578	161.966	11.137	135.419	105.8	131.557	136.338	92.1272	116.786	115.652				106.687	2.44896	134.64	6.77573	108.732	114.464	124.73	100.542	104.029	106.064	97.8091	115.481	104.542	106.794	104.117	92.9441				118.704	123.333	129.352	125.281	125.008	139.083	114.535	125.042	2.74529	175.551	12.8305			97.1594	183.612	104.342	130.204
123.629	8.61908	170.508	11.8466	126.362	131.946	147.94	137.123	71.1491	121.591	129.294				107.857	3.68109	137.894	6.92223	98.776	105.18	130.309	94.3483	124.89	95.3618	94.607	104.941	114.119	101.861	104.789	125.107				116.518	133.251	134.082	92.9256	131.368	125	133.112	123.751	5.24248	182.915	11.2346			117.987	194.686	87.3812	107.671
124.978	8.70842	177.074	9.72939	115.054	129.407	164.286	132.006	80.3688	128.639	125.086				106.992	3.1997	141.376	7.59251	97.0096	92.6545	131.564	98.3773	110.279	101.658	106.491	112.899	116.819	101.843	97.9174	116.394				121.879	128.873	124.468	119.742	131.266	141.877	147.381	130.784	3.62402	179.246	13.5282			115.998	162.03	124.215	95.365
126.984	9.64064	182.257	9.93067	124.082	137.788	170.576	127.247	77.7505	118.597	132.845				108.487	3.86001	143.059	7.82695	94.0753	107.819	115.998	104.913	139.594	98.6336	100.418	122.19	106.72	92.7472	101.644	117.096				127.165	134.456	136.725	113.117	133.698	135.653	135.135	130.85	2.9454	179.08	13.6729			124.3	186.066	104.798	96.7461
140.052	10.0325	184.839	12.6322	139.454	174.548	168.204	159.429	98.4898	115.039	125.202				114.862	4.31009	143.056	7.62901	99.348	111.189	120.282	104.435	153.495	109.973	120.931	122.427	113.082	96.8308	120.774	105.581				119.677	130.938	135.374	121.069	131.504	149.407	168.087	136.579	5.96335	174.065	11.3611			99.7833	187.874	100.727	114.772
133.355	7.28003	187.329	12.5729	128.997	145.653	164.485	145.516	101.449	116.447	130.941				118.212	6.49088	143.293	7.23875	105.066	103.325	112.932	121.574	175.14	103.421	123.751	123.726	141.05	88.1175	105.117	115.32				127.849	151.233	137.228	110.502	170.706	155.604	143.537	142.38	6.86731	178.75	11.9803			122.549	213.194	85.4102	110.655
136.015	6.72269	188.556	12.2128	117.055	147.98	163.219	152.583	115.934	118.873	136.461				114.577	4.50071	144.645	7.74488	96.3057	104.545	128.145	105.366	145.974	109.088	109.696	126.908	123.355	90.3872	110.559	124.593				121.826	133.768	140.961	108.164	136.043	161.303	150.541	136.087	6.15611	171.739	8.33284			115.529	194.655	105.921	134.951
136.79	8.48183	188.491	10.863	114.07	130.613	171.152	170.709	114.699	129.144	127.142				119.113	4.52899	145.038	8.78412	105.977	106.315	127.025	104.765	155.446	108.805	114.984	130.156	130.112	102.577	129.679	113.513				121.014	140.601	140.02	136.579	174.973	163.014	145.867	146.01	6.2383	172.939	6.97464			113.131	197.015	87.627	118.895
136.126	8.46317	199.581	10.8204	132.74	153.056	168.555	144.418	90.9493	129.471	133.694				124.187	3.8675	147.512	9.92511	119.859	113.528	147.074	118.034	144.059	115.585	130.204	125.771	133.485	111.8	101.653	129.195				126.396	151.806	150.388	120.121	173.496	164.542	145.476	147.461	6.68866	171.705	7.83444			131.994	206.161	74.8209	149
140.566	10.3256	198.583	10.3605	119.244	166.113	186.763	133.854	96.5652	139.791	141.632				126.404	4.90602	145.489	9.80649	128.404	104.095	114.988	125.349	147.885	110.052	131.401	132.644	128.12	98.8217	140.698	154.389				130.993	146.675	140.209	125.503	192.312	174.849	166.003	153.792	8.60891	169.148	9.14924			146.509	271.893	75.6965	156.512
146.728	6.44349	197.61	13.0362	151.458	144.95	168.327	165.601	115.401	132.567	148.794				124.036	4.1203	146.547	9.87372	114.083	111.889	129.975	114.51	137.063	122.208	133.247	135.166	117.697	100.996	117.929	153.672				130.872	164.53	154.147	112.526	193.552	159.49	157.604	153.246	9.00042	167.6	9.20932			138.188	226.765	101.987	184.723
150.158	7.22977	194.352	12.0274	173.412	144.755	176.549	163.018	136.261	129.759	127.351				122.538	4.79298	147.845	10.7772	111.079	109.21	117.504	112.37	128.999	113.902	133.443	132.387	132.025	89.5505	138.842	151.147				126.894	152.381	147.611	136.48	217.474	174.464	181.875	162.454	10.8887	166.248	7.3653			138.862	346.24	88.7665	139.453
148.959	9.46557	197.24	13.4781	134.791	179.156	168.921	174.034	106.196	128.533	151.083				126.223	5.23097	147.81	9.32523	108.607	108.834	135.377	117.377	159.344	117.314	120.36	145.911	119.255	100.402	134.243	147.653				138.822	153.003	155.001	115.319	216.076	157.686	167.079	157.569	10.7642	166.03	9.27262			131.388	201.036	91.5837	147.219
150.53	11.123	200.15	13.8802	137.476	188.458	159.763	188.496	98.2915	139.87	141.354				120.963	5.51001	147.153	9.6619	113.782	110.855	140.415	117.1	156.276	112.7	131.78	138.112	96.7116	93.8124	134.271	105.74				136.769	155.193	143.085	139.059	212.597	177.807	136.179	157.241	9.98483	166.882	8.06152			140.267	317.626	85.5671	143.563
151.937	10.0494	196.635	12.6175	133.96	195.748	154.654	178.801	109.284	139.383	151.729				124.159	4.79476	148.313	9.59352	107.621	107.336	156.296	124.844	137.915	112.685	144.751	138.395	116.142	109.319	125.004	109.595				151.529	175.735	164.319	141.073	238.452	181.102	157.397	172.801	11.2085	165.305	6.51986			167.615	242.3	76.5869	164.314
170.085	8.83215	199.331	13.2111	179.757	202.5	184.39	188.786	145.728	133.685	155.752				127.002	5.24619	146.349	8.62644	114.201	108.69	147.072	120.964	159.828	114.25	139.472	146.05	120.544	97.6837	131.754	123.512				138.266	160.324	171.021	146.866	220.774	187.286	170.984	170.789	9.59414	163.57	6.36673			202.336	255.55	88.2333	191.288
150.173	7.63964	201.341	12.5649	137.146	168.881	167.682	169.244	113.932	134.158	160.17				131.311	5.81926	144.355	9.42781	122.409	110.135	134.891	119.819	161.116	120.77	144.233	151.434	114.051	103.931	127.511	165.429				157.302	186.854	195.188	140.959	246.997	185.29	188.415	185.858	11.6621	161.999	6.73106			211.975	317.07	92.3386	162.104
160.31	10.5013	205.956	13.4077	159.047	193.398	185.12	192.098	129.553	125.459	137.494				130.603	5.16894	149.071	10.0271	117.112	113.895	137.952	116.29	151.347	124.566	159.231	149.213	127.124	103.816	118.689	147.995				143.821	177.963	192.497	113.004	236.438	185.227	177.724	175.239	13.5652	169.339	5.92463			155.187	265.087	99.7493	182.311
155.176	10.7848	209.949	14.0078	167.331	168.984	170.205	196.159	100.917	133.337	149.301				134.254	6.95706	145.116	9.99602	114.362	103.58	145.96	123.25	167.203	114.837	165.065	151.909	130.563	105.489	121.798	167.031				150.2	175.618	195.353	113.185	235.671	175.956	166.079	173.152	13.239	171.326	6.19581			186.919	276.787	92.5289	179.734
166.727	10.5271	199.536	13.9382	148.377	186.634	220.756	179.002	146.205	136.509	149.609				132.264	6.37012	147.676	10.1636	124.348	113.083	152.882	110.429	159.73	132.787	170.894	145.581	118.208	95.8938	125.4	137.935				145.125	185.478	206.781	125.165	221.648	180.672	182.963	178.262	11.6872	170.257	5.84578			190.748	325.404	101.319	179.049
163.994	12.099	204.925	14.0674	168.421	210.709	194.953	180.721	113.869	143.787	135.5				137.403	7.00002	148.691	9.88146	134.019	99.1637	147.957	117.882	171.225	128.713	173.029	155.424	133.88	108.207	119.503	159.837				162.898	177.854	193.258	132.55	234.912	185.53	179.941	180.992	10.8452	170.057	6.41604			228.753	363.68	96.381	158.54
165.189	11.1783	200.286	14.544	142.815	194.266	213.01	187.2	135.361	138.309	145.363				137.848	6.58777	145.904	10.8109	120.914	115.154	145.482	107.811	176.218	121.212	172.69	145.866	133.487	116.825	138.82	159.693				162.269	181.188	214.443	113.301	206.965	182.361	173.008	176.219	11.6343	173.86	5.53893			233.656	366.432	95.6252	157.017
171.985	13.8668	201.09	14.116	129.258	211.284	230.349	195.235	145.706	140.221	151.845				137.953	7.86803	146.531	10.77	123.233	122.922	158.259	110.46	171.145	112.353	175.406	158.943	113.95	107.75	126.457	174.556				168.074	182.428	226.492	147.174	239.801	188.929	187.831	191.533	11.2244	166.303	4.4901			213.785	375.051	91.6269	200.988
174.349	10.4947	199.115	16.0306	172.819	197.428	221.349	188.989	153.532	137.69	148.633				137.882	6.3109	146.473	10.2622	125.01	112.476	142.255	112.503	168.105	131.763	172.03	153.743	128.902	108.607	139.545	159.651				153.133	186.546	224.283	106.233	218.332	190.793	166.727	178.007	14.2151	172.853	5.17912			209.432	280.3	105.381	215.46
170.396	11.3014	199.081	16.187	162.428	203.864	205.661	200.646	130.18	142.936	147.057				134.751	6.43872	147.529	11.179	114.058	121.096	147.614	110.893	183.509	121.166	160.298	150.983	137.54	111.998	123.844	134.014				158.774	190.624	218.842	125.827	222.918	182.243	164.051	180.469	12.043	167.953	2.79757			284.293	332.347	98.1279	188.736
181.155	9.01791	203.505	13.8433	180.577	205.236	212.569	202.359	160.704	152.902	153.739				142.96	8.01575	141.368	9.54058	118.101	120.178	157.132	138.107	169.387	127.12	179.496	160.335	120.659	109.764	122.23	193.008				161.46	191.904	192.656	115.142	251.069	173.137	169.463	179.261	14.3265	173.106	5.29765			335.83	359.305	96.337	170.513
179.672	8.86887	199.276	11.2247	194.86	223.247	191.894	177.249	155.478	157.544	157.435				146.416	8.32304	144.793	11.0991	124.912	130.354	166.296	140.537	181.113	126.743	183.671	166.591	128.335	103.395	118.204	186.842				154.026	189.774	216.071	99.6333	225.097	179.188	190.838	179.233	14.7619	166.873	2.93101			247.254	317.765	107.006	161.17
180.833	8.04666	192.144	11.7935	172.246	216.894	206.914	182.682	168.987	155.458	162.649				146.49	8.61637	145.44	11.5777	131.679	113.146	161.637	143.736	185.307	118.759	189.898	153.322	132.778	117.908	116.906	192.802				160.614	184.967	209.043	112.091	232.246	188.257	175.633	180.407	13.3029	162.258	4.65492			238.789	266.552	100.979	208.565
180.348	11.3065	198.641	15.8888	188.889	224.777	209.637	191.249	160.745	152.249	134.888				141.216	6.9543	144.122	11.256	132.052	125.785	156.58	133.836	145.053	124.076	189.494	149.436	123.069	106.649	129.797	178.764				157.039	180.92	214.056	111.045	222.059	184.015	174.075	177.601	12.954	167.64	5.10651			272.973	298.615	95.3302	189.294
185.589	10.4388	200.165	14.267	200.421	213.459	218.332	202.413	148.007	164.566	151.925				141.47	7.91019	146.446	11.0488	125.639	111.676	164.089	128.565	171.848	116.039	185.889	157.934	127.827	104.043	131.818	172.277				154.794	182.516	204.802	123.059	208.867	168.065	151.068	170.453	10.7608	163.38	3.87891			285.548	315.501	99.394	200.66
180.076	12.2583	199.084	10.6448	202.588	228.91	211.231	177.308	156.332	146.686	137.478				144.019	7.51973	145.691	11.1823	118.933	116.46	151.018	135.025	172.893	128.615	188.855	141.684	145.314	109.854	135.374	184.207				152.938	186.23	198.165	114.851	233.241	193.838	141.866	174.447	14.0044	178.165	5.89008			237.571	269.817	91.7044	200.566
185.075	12.5834	194.306	11.025	170.002	241.325	213.228	209.457	149.179	159.38	152.957				144.323	7.68673	141.318	10.7076	124.114	125.513	160.185	130.9	188.036	123.657	191.358	149.738	130.937	110.266	130.549	166.618				154.443	184.869	197.505	141.097	220.407	167.663	175.09	177.296	9.31816	169.122	4.48472			276.886	311.69	122.056	197.284
189.365	13.055	199.937	10.9698	198.665	225.853	242.188	200.092	157.394	153.248	148.116				140.826	7.68059	139.509	9.28995	116.106	117.506	158.156	141.864	165.944	115.323	185.482	149.095	132.193	103.686	127.072	177.483				152.885	184.782	201.994	103.168	242.239	177.892	150.996	173.422	15.3607	167.775	3.16857			289.719	369.886	119.913	160.31
183.009	13.1969	201.257	10.4196	155.822	233.85	223.179	184.981	197.977	149.941	135.315				141.682	6.33483	142.679	10.6326	132.941	120.604	157.909	123.81	162.685	136.431	192.798	146.227	128.365	113.056	135.872	149.491				159.132	194.124	206.11	151.902	238.679	179.075	178.98	186.857	10.3235	170.727	5.55299			284.194	334.579	99.9202	227.375
188.969	13.2414	199.798	11.339	163.715	242.137	232.032	209.91	160.372	154.921	159.697				144.727	7.55527	146.15	11.2769	129.534	121.47	155.125	114.093	165.432	137.436	191.347	150.35	135.07	114.125	134.482	188.259				152.802	186.411	203.858	129.422	214.495	177.648	167.166	175.972	10.2566	170.186	5.34289			222.538	309.265	115.711	197.011
190.008	11.2804	200.121	10.5282	194.725	242.683	212.785	190.481	183.848	160.088	145.444				143.469	7.82614	142.855	11.0204	129.884	112.537	166.369	126.833	175.933	131.097	193.568	158.954	116.534	110.803	136.927	162.184				149.532	189.387	204.412	143.462	220.757	179.436	149.177	176.595	10.5731	168.595	5.14247			336.163	347.448	109.879	222.035
183.856	10.0444	200.732	10.8778	189.89	221.451	192.842	204.481	181.313	164.028	132.984				144.296	7.71586	142.038	11.3682	130.618	109.178	157.942	129.237	176.307	131.3	190.198	145.414	126.888	115.507	135.706	183.254				155.969	190.732	190.266	134.196	203.438	184.774	180.12	177.071	8.33987	174.574	5.76809			309.824	337.702	107.067	198.399
194.249	12.8764	199.329	11.2258	214.083	235.971	220.684	220.373	169.563	150.22	148.851				143.521	7.11949	143.256	10.1556	127.481	130.682	146.37	130.323	166.961	136.236	195.089	147.331	112.475	123.158	128.085	178.064				151.481	178.12	182.665	138		168.762	150.28	161.551	6.08554	168.344	5.71835			265.236	393.287	115.924	201.032
187.563	13.7178	198.038	10.8809	170.918	266.102	202.605	194.521	165.931	163.299	149.563				146.117	8.39928	142.461	10.0822	124.727	125.404	159.864	118.174	169.481	141.968	206.848	143.068	119.858	128.251	126.978	188.782				158.402	175.814	194.429	144.042		192.808	188.1	175.599	7.06874	167.962	4.9035			332.223	300.076	112.003	203.248
187.216	12.0302	198.404	10.2126	211.106	226.754	195.162	220.281	160.274	154.478	142.455				142.822	8.45269	145.186	11.2983	121.409	117.75	165.295	121.672	166.752	126.447	196.728	149.704	122.001	114.948	123.471	187.685				159.064	181.091	195.742	141.624		178.205	176.914	172.107	6.54455	165.101	5.13938			283.147	275.723	116.07	239.744
189.724	10.5471	199.173	11.6632	185.364	244.88	205.148	189.353	189.186	160.094	154.04				144.94	8.15142	145.427	10.1508	140.017	108.661	168.594	124.863	174.766	127.598	198.938	152.249	123.518	133.089	114.295	172.687				156.69	178.948	195.333	137.008		186.054	172.632	171.111	7.31062	165.066	3.39357			380.002	377.863	125.346	215.196
188.533	10.0117	199.334	13.1418	199.361	228.949	199.993	194.5	196.289	152.887	147.754				147.353	9.74823	149.038	8.90107	122.144	116.107	166.419	127.21	184.27	132.156	198.5	140.359	129.091	137.681	105.743	208.553				159.54	195.022	192.073	131.266		181.599	160.263	169.96	8.3843	159.928	5.98249			323.832	385.211	129.973	209.438
206.431	8.89033	197.674	10.726	207.433	226.557	227.102	207.159	232.426	169.358	174.985				144.058	10.3402	150.252	9.75627	126.407	96.2477	171.714	114.053	180.429	132.56	200.788	143.78	107.179	129.02	125.485	201.035				160.716	193.482	195.14	134.655		181.058	158.958	170.668	8.10705	171.096	6.38682			443.981	334.655	135.273	219.317
196.806	13.1186	202.294	14.6321	202.403	255.175	226.096	171.142	206.93	144.61	171.29				149.476	9.03511			134.862	130.412	168.739	116.339	184.652	135.073	213.031	143.447	116.864	118.572	147.782	183.938				161.91	187.553	202.019	143.687		179.454	172.29	174.485	7.01198	172.771	5.08861			187.181	360.65	124.916	219.024
195.504	10.4523	201.5	13.1561	215.833	244.897	200.33	193.513	189.818	151.945	172.195				149	10.4			115.27	123.406	168.925	121.14	180.919	131.059	208.148	147.272	123.651	120.766	130.096	217.351				150.766	194.479	204.548	124.828		172.875	162.529	168.338	10.0602	169.104	3.50606			335.805	371.833	118.328	215.987
197.5	9.98365	195.397	11.5382	201.226	245.019	214.727	191.699	201.989	162.17	165.668				147.69	9.57444			131.922	111.184	164.934	123.357	174.281	135.799	209.112	136.54	116.229	135.148	128.159	205.618				145.294	186.783	196.923	136.178		174.478	188.098	171.292	8.58894	166.926	2.56114			224.107	283.158	114.134	208.38
203.345	10.4269			235.381	236.098	212.555	201.183	209.361	158.419	170.418				143.065	9.39194			144.151	120.445	159.081	105.482	164.284	134.121	198.577	148.05	113.97	119.64	108.835	200.145				149.876	197.326	189.173	128.281		174.097	168.133	167.814	8.79852	172.116	4.10802			246.32	306.483	129.73	239.723
194.904	10.671			234.441	218.497	211.013	164.397	208.42	155.13	172.432				145.713	10.4531			116.787	109.769	163.313	105.75	187.551	145.319	215.709	139.724	123.284	130.793	117.909	192.649				158.168	193.495	219.368	134.808		178.769	174.317	176.487	10.0127	165.337	4.61148			250.614	391.341	117.921	233.163
204.005	14.6249			213.262	270.579	233.423	206.377	196.758	152.833	154.807				147.035	10.1435			122.933	118.041	161.846	110.931	173.919	134.05	210.231	142.327	121.617	123.369	132.459	212.694				147.243	193.024	179.125	123.417		170.895	170.801	164.084	8.58111	166.782	4.30248			255.186	332.427	147.413	238.675
190.945	12.5381			197.594	232.957	191.511	193.969	230.489	137.72	152.375				143.878	9.83759			122.016	119.301	162.265	97.485	168.854	132.976	206.97	144.455	119.2	126.23	125.998	200.787				148.255	183.873	190.408	118.247		167.434	165.162	162.23	9.03414	171.667	5.64633			437.238	349.084	158.724	206.712
197.879	11.9456			216.425	225.477	222.284	185.226	230.301	151.994	153.447				148.729	9.64009			143.465	120.111	167.061	113.673	183.14	128.72	211.984	146.154	122.57	136.73	114.697	196.441				140.641	189.753	189.402	135.342		181.487	168.918	167.59	8.34949	173.22	1.80309			360.876	322.35	143.426	228.809
196.212	13.1786			228.205	255.925	188.579	180.809	210.291	153.51	156.167				146.005	11.7033			116.375	108.423	159.938	107.617	176.688	132.561	215.085	136.809	125.495	130.964	115.188	226.914				159.871	180.459	186.162	140.291		170.543	180.99	169.719	5.92905	179.044	2.07471			267.581	359.691	157.45	183.248
194.975	13.1214			211.215	260.32	206.151	201.706	175.34	163.947	146.146				151.718	9.69872			121.716	133.413	158.055	116.292	179.969	135.713	222.215	145.865	125.739	126.657	153.035	201.949				142.888	182.1	178.635	125.47		163.943	175.579	161.436	7.81736					452.201	365.715	116.253	199.075
191.868	9.78228			220.471	227.441	204.023	180.321	195.023	156.065	159.735				145.812	10.9295			133.233	108.86	168.65	105.664	159.195	130.953	222.813	143.836	104.392	127.522	138.235	206.395				149.932	181.961	191.912	122.374		176.307	164.968	164.576	8.70514					434.574	303.563	146.03	190.366
199.419	12.8024			220.076	245.528	211.722	196.914	221.271	150.161	150.257				150.874	10.6131			132.066	125.969	160.781	114.019	175.2	127.215	221.097	136.483	115.568	126.696	159.374	216.025				159.775	194.648	194.554	116.782		177.897	189.851	172.251	10.4348					295.962	341.999	108.983	239.591
192.48	13.1814			232.259	240.485	182.459	192.394	207.316	149.911	142.538				146.142	8.42411			134.7	122.718	177.662	118.769	171.662	140.795	204.134	140.5	110.829	122.032	133.89	176.007				148.892	185.954	179.513	117.096		171.515	164.617	161.265	8.67793					288.525	322.235	140.336	224.957
199.82	14.4504			229.871	233.219	221.657	194.597	233.573	149.72	136.103				146.415	8.93846			125.55	115.753	154.804	119.392	181.05	153.276	199.251	147.418	119.92	127.517	117.361	195.685				158.324	184.596	181.696	125.294		188.02	161.796	166.621	8.17714					440.799	363.587	127.65	197.298
200.872	15.0905			241.14	249.307	202.388	202.598	222.459	132.379	155.834				145.804	10.4658			130.711	120.882	159.419	113.453	159.956	135.149	208.563		116.493	125.071	118.458	215.686				160.004	188.58	171.458	126.039		186.474	178.138	168.449	8.02229					354.938	376.711	122.765	190.64
203.501	14.7527			259.967	244.041	210.759	206.652	203.447	151.668	147.973				147.127	9.07771			118.295	125.021	152.803	123.787	160.975	139.929	212.729		119.63	132.726	135.989	196.517				156.692	180.129	175.158	122.727		185.646	173.101	165.576	7.98513					253.801	315.257	114.255	237.035
196.077	11.7974			235.034	233.878	188.29	193.831	212.89	150.082	158.536				148.527	9.44217			127.076	127.753	157.23	125.946	167.39	128.121	217.097		113.033	134.992	138.704	196.452				155.805	181.34	191.24	140.998		171.798	175.459	169.44	6.2744					450.006	291.434	141.728	193.395
199.219	12.5002			225.749	233.976	199.021	207.074	228.279	154.457	145.976				149.289	11.2911			125.283	121.811	157.934	126.278	140.757	147.466	216.818		113.705	134.517	125.763	231.85				152.181	196.304	166.792	134.496		168.68	159.202	162.942	7.07066					335.07	357.362	115.875	185.238
189.346	11.0274			206.956	235.961	162.286	183.505	218.174	165.145	153.395				149.185	9.86141			130.866	136.044	168.091	121.9	149.449	132.095	212.834		118.166	132.243	126.521	212.829				157.525	174.266	171.295	129.417		171.81	176.879	163.532	6.21451					297.169	351.399	149.107	262.282
201.341	14.3248			263.367	240.164	204.771	191.229	202.906	154.338	152.611				146.464	7.62808			134.675	131.964	157.601	130.333	146.111	142.045	206.359		114.052	136.576	129.41	181.975				156.757	180.195	180.657	140.789		180.14	166.298	167.473	5.61547					450.329	321.023	144.175	230.295
197.097	11.3306			240.062	225.136	198.337	203.441	202.542	149.761	160.403				145.432	7.73113			138.264	121.587	151.818	123.258	152.204	134.758	202.569		122.692	139.442	126.132	187.024				152.444	167.467	158.604	137.027		171.184	190.547	162.879	6.2698					363.882	427.187	155.495	208.034
197.163	14.9395			264.812	237.832	165.424	202.522	197.887	144.59	167.074				148.529	8.79328			142.754	122.825	153.775	124.841	161.141	137.746	200.87		105.615	136.061	144.487	203.71				144.773	180.185	176	125.835		165.86	169.497	160.358	7.21492					466.152	347.704	103.528	201.478
203.734	13.3632			269.129	221.508	200.391	209.901	208.083	156.482	160.642				145.085	9.35492			132.357	121.165	146.96	127.86	151.617	130.946	201.244		104.491	138.63	130.365	210.295				159.227	179.587	163.401	125.557		160.722	168.751	159.541	6.28291					462.556	327.575	159.73	158.645
210.637	12.4469			259.044	236.992	204.069	213.279	230.441	164.041	166.592				147.751	10.0867			129.814	114.582	149.098	111.34	167.396	130.484	205.556		124.489	147.071	129.424	216.002				151.767	182.978	173.733	128.269		164.236	170.593	161.929	6.72421					352.315	352.274	160.313	188.286
201.551	13.9526			253.789	240.532	199.454	198.102	215.732	144.995	158.252				144.308	9.1571			119.35	116.643	159.27	111.513	145.565	137.524	194.578		115.053	143.556		200.03				147.971	174.869	178.697	130.472		170.98	184.165	164.526	7.18606					471.093	396.615	124.717	200.798
191.834	11.2953			206.788	236.305	172.142	195.317	221.623	148.327	162.335				141.007	9.03967			132.749	104.784	158.615	114.335	138.053	126.388	193.89		109.742	139.632		191.884				154.587	176.089	177.3	134.607		165.312	174.483	163.73	5.74616					424.988	407.032	149.568	220.26
206.597	12.3734			250.984	233.19	202.773	212.647	225.985	152.857	167.746				147.093	9.96221			122.116	114.158	150.157	125.013	157.589	148.553	209.701		102.284	142.759		198.599				148.181	182.922	173.314			162.908	198.88	173.241	6.51557					414.962	402.743	158.825	195.508
210.082	14.1059			259.675	222.326	222.129	193.688	251.314	151.971	169.467				150.345	8.05559			122.997	127.32	156.016	131.325	165.327	135.869	196.87		123.839	147.125		196.764				147.033	188.822	173.458			164.077	181.836	171.045	5.51215					306.389	378.808	142.212	231.684
201.189	13.7439			238.085	229.867	228.243	195.697	222.092	151.455	142.882				149.776	12.0634			129.679	123.872	159.842	114.555	151.078	127.038	215.226		111.519	131.552		233.4				153.137	183.612	172.725			156.693	195.954	172.424	6.09066					339.122	351.052	130.635	203.079
211.794	15.0658			242.914	263.111	201.448	197.761	256.06	157.357	163.907				147.393	10.5753			116.748	130.456	148.714	115.779	143.66	146.315	208.892		110.483	136.269		216.613				148.972	180.86	163.774			167.037	195.487	171.226	5.97544					392.516	386.025	131.892	216.941
210.575	11.95			252.313	247.191	208.935	195.257	229.617	164.053	176.66				144.603	9.6658			126.04	124.891	154.659	116.872	156.21	128.605	215.967		102.021	139.421		181.347				143.117	178.654	166.675			167.253	195.939	170.327	6.52134					388.308	442.046	154.646	225.695
207.477	15.0076			258.355	234.591	206.945	210.089	241.515	146.156	154.691				143.351	9.74699			119.896	129.086	155.862	112.628	140.055	137.066	211.395		92.5988	158.047		176.88				138.519	178.302	163.183			160.87	178.832	163.941	5.56588					442.504	409.394	161.103	208.26
198.432	14.6096			252.996	226.22	190.19	174.659	240.687	150.702	153.571				148.944	10.0998			125.233	118.038	167.448	114.15	157.124	130.722	197.981		118.584	144.828		215.337				142.279	164.551	172.518			173.074	197.611	170.006	6.71091					386.274	428.661	159.271	207.085
199.763	11.8059			224.723	241.54	193.593	188.089	231.695	160.124	158.58				149.441	10.7421			126.443	123.08	156.522	112.988	152.45	134.223	203.745		115.909	143.817		225.236				155.439	186.603	173.66			172.036	196.386	176.825	5.26056					405.648	385.246	139.721	232.059
200.412	15.3992			252.691	247.485	188.105	202.838	221.057	148.82	141.886				144.641	9.64897			121.206	114.327	175.003	109.97	161.484	137.675	207.069		102.113	148.508		169.06				141.09	180.82	176.81			163.164	177.633	167.903	5.56063					351.522	299.456	177.037	243.201
205.709	12.4888			247.753	245.059	190.572	207.73	223.982	165.024	159.839				146.868	8.71259			132.154	121.957	156.298	121.83	153.117	132.075	200.437		115.215	137.87		197.727				146.22	185.571	169.367				184.567	171.431	6.01291					418.917	429.99	189.567	255.252
208.799	16.8778			243.207	248.957	217.12	193.451	264.965	151.998	141.898				148.276	9.81464			132.961	118.138	161.542	117.326	165.82	137.64	201.645		98.0526	151.167		198.47				138.028	185.866	170.003				189.443	170.835	7.67458					438.374	402.882	168.943	206.718
200.267	12.8356			249.494	213.388	197.098	197.179	235.474	159.648	149.588				150.929	11.1172			114.373	125.946	175.655	114.406	169.306	145.588	203.111		101.918	143.674		215.313				152.097	174.925	172.635				183.097	170.688	4.3151					490.371	336.095	213.413	242.168
200.029	13.7634			245.786	234.057	177.529	201.692	234.03	148.783	158.324				149.264	10.5922			123.32	128.589	159.817	114.411	162.946	144.533	207.528		89.5145	161.922		200.06				156.427	187.337	170.517				192.1	176.595	5.34344					446.91	382.636	207.888	211.117
203.826	16.6236			255.215	250.048	185.956	196.521	246.015	141.964	151.061				141.81	10.1127			108.067	114.055	173.717	105.505	154.562	138.461	202.713		94.7805	162.264		163.975				149.309	191.025	163.977				192.87	174.295	6.95824					491.54	421.739	182.048	218.074
197.003	13.245			255.188	218.904	179.148	194.664	222.893	148.774	159.451				146.638	11.7277			116.312	127.324	168.543	113.148	145.316	131.734	209.217		91.3875	145.757		217.643				151.894	177.48	174.577				170.726	168.669	3.77103					420.358	342.131	175.512	212.798
199.469	15.3394			267.395	224.525	191.835	195.913	222.393	157.328	136.894				147.016	9.8886			134.946	113.016	156.135	112.049	157.896	142.855	202.932		99.4582	152.973		197.9				147.291	177.817	168.438				177.339	167.721	4.67646					445.497	401.995	177.003	202.861
207.134	11.882			249.251	210.341	222.017	198.004	241.368	167.488	161.471				145.558	10.0432			123.107	120.443	165.904	116.963	147.25	130.666	193.702		96.1803	155.382		205.987				144.713	181.448	165.858				158.056	162.519	5.0228					443.136	414.502	200.317	222.532
196.666	15.1265			263.438	198.335	191.236	199.336	232.525	157.576	134.217				147.02	12.3781			121.229	123.78	184.016	119.833	130.158	121.685	213.18		85.6778	157.568		213.075				155.048	182.444	174.526				172.899	171.229	3.78563					347.619	415.418	144.485	244.344
191.874	13.8932			244.334	220.205	180.126	214.313	201.694	145.377	137.07				146.415	10.6501			114.136	120.246	162.361	116.315	165.424	136.876	212.117		95.8945	146.746		194.04				144.615	183.939	172.541				189.911	172.752	6.57738					395.598	329.886	156.331	233.742
202.815	15.5435			254.917	251.517	190.737	209.676	217.752	158.223	136.881				145.83	10.0925			129.538	115.599	172.778	113.299	133.659	127.731	217.536		108.324	175.213		164.618				153.411	188.708	171.885				184.309	174.578	5.17434					430.806	398.587	156.76	210.678
202.656	18.6549			290.358	233.682	179.828	210.732	220.841	144.648	138.499				147.173	10.0439			123.03	118.547	174.804	113.33	127.083	146.205	211.67		109.103	161.047		186.916				158.266	168.636	171.296				167.209	166.352	1.84958					437.061	399.38	210.403	185.33
191.543	16.5446			272.052	199.647	180.253	192.25	220.511	147.352	128.732				150.947	12.2187			127.067	106.819	171.632	120.609	150.308	143.714	206.885		99.2248	150.417		232.797				158.573	178.138	163.468				165.398	166.394	2.72975					412.705	322.675	204.198	227.631
206.1	13.9707			250.742	225.058	206.584	216.507	240.024	145.75	158.037				145.224	10.3058			119.497	118.841	170.977	103.051	153.923	136.008	214.418		103.381	153.527		178.616				153.892	177.836	174.1				178.628	171.114	3.81338					472.917	409.686	193.499	211.184
199.599	18.0459			285.042	201.385	152.249	217.471	237.803	155.427	147.819				146.416	11.0126			113.733	134.996	176.23	105.17	142.557	122.097	214.739		101.945	160.416		192.281				157.324	192.927	172.64				162.828	171.43	5.12892					293.052	406.858	166.3	246.088
202.421	12.7657			248.096	223.431	194.141	217.589	225.172	153.218	155.299				142.161	9.36713			131.285	98.8712	163.082	108.307	147.713	133.006	194.405		104.356	159.82		180.768				162.123	197.612	174.113				164.088	174.484	5.33147					437.904	465.331	232.418	207.568
210.759	16.2532			290.316	223.447	185.674	200.893	245.08	151.667	178.239				143.318	10.2291			111.698	114.936	168.709	121.995	121.03	134.218	213.084		105.84	159.898		181.772				155.901	195.68	173.513				168.528	173.405	5.43256					445.03	316.522	158.289	202.46
197.336	12.5108			228.708	225.145	177.02	188.79	244.969	150.648	166.071				138.625	9.02552			121.065	114.354	179.961	111.082	133.934	125.484	199.437		103.519	160.268		137.15				154.589	166.245	171.676				156.829	162.334	2.62444					319.685	439.599	179.271	229.662
213.836	14.2014			276.971	234.242	192.078	211.239	241.824	155.818	184.676				144.6	11.4568			126.418	112.865	174.088	111.402	117.567	142.818	206.46		91.8618	157.813		204.704				159.129	174.084	171.086				167.665	167.991	2.11572					462.84	408.659	176.484	222.142
193.249	10.6733			196.624	217.875	175.522	210.754	236.15	156.27	159.55				144.044	9.33006			131.005	122.927	159.742	120.907	136.164	123.657	206.128		96.3002	175.313		168.302				162.579	187.103	171.929				159.561	170.293	4.05286					356.52	383.564	194.758	212.067
190.744	8.79937			224.724	185.546	187.251	205.355	211	151.528	169.803				145.736	12.5103			128.716	127.329	171.177	116.639	127.446	124.686	214.02		81.3364	146.072		219.937				148.006	169.649	164.965				164.074	161.674	3.08798					476.332	371.556	193.732	169.077
195.21	12.9064			222.376	218.479	164.835	213.314	240.951	150.095	156.418				143.437	11.5494			121.711	93.4433	186.965	115.707	141.925	124.731	203.898		95.0173	157.713		193.253				147.59	182.527	169.726				166.66	166.626	4.72382					387.832	325.525	199.893	211.951
188.766	9.91423			225.947	194.776	157.35	204.848	211.643	150.324	176.477				149.185	11.7445			124.368	116.483	183.298	112.86	134.568	125.953	219.113		102.157	173.101		199.953				146.2	173.411	175.617				138.665	158.473	6.15297					408.804	396.743	189.409	223.067
192.457	12.5599			238.447	188.347	193.027	192.92	235.331	155.868	143.26				143.699	11.4392			123.788	108.875	185.383	111.583	122.05	119.333	207.422		97.9744	172.409		188.172				153.221	185.882	165.335				172.668	169.276	4.47427					375.155	334.087	196.305	241.439
188.377	13.2656			208.895	215.779	149.634	200.485	242.567	153.677	147.6				147.261	12.5185			134.343	119.081	178.46	101.393	110.277	132.407	214.327		96.8264	178.048		207.446				142.157	179.034	178.722				171.625	167.885	5.72487					397.624	291.707	159.687	225.873
203.741	17.9312			230.342	283.039	162.998	220.959	231.291	149.842	147.718				143.51	10.4773			129.628	128.99	171.966	119.718	106.243	137.108	210.814		89.8739	167.611		173.146				147.883	185.805	166.951				162.398	165.759	5.12039					462.041	414.649	191.899	228.135
203.804	16.4697			247.838	264.73	153.425	210.615	233.668	158.329	158.022				141.595	10.7721			124.264	128.927	164.371	111.041	114.087	124.398	214.857		90.5209	173.313		170.175				156.669	177.287	169.628				162.306	166.472	2.92993					300.727	395.835	185.627	233.368
198.086	13.6152			203.3	248.555	190.08	192.84	246.136	150.096	155.595				153.252	11.972			131.783	135.943	192.367	117.82	137.207	134.423	220.858		88.6396	169.136		204.346				154.698	176.316	161.438				141.327	158.445	4.7638					280.234	315.755	162.045	243.954
203.288	14.7729			203.494	270.073	165.433	211.528	240.386	183.119	148.98				143.232	9.94198			121.313	119.03	162.298	119.887	125.808	128.353	190.046		96.1789	168.457		200.949				148.325	173.612	174.126				164.832	165.224	3.94299					452.795	302.691	181.02	289.653
199.122	14.4129			195.967	271.672	193.706	196.998	227.106	159.358	149.048				142.854	11.2325			112.401	117.38	179.642	117.9	113.436	127.208	206.696		99.7946	155.262		198.821				156.053	183.373	177.272				198.007	178.676	5.69929					405.227	362.305	221.629	243.496
189.272	9.99438			187.088	222.108	192.586	198.604	220.11	154.864	149.541				149.104	11.4268			130.578	129.16	186.034	106.332	139.794	140.203	212.427		84.9232	172.877		188.711				160.612	180.941	170.27				201.759	178.396	5.77743					397.43	406.532	171.02	223.341
210.547	11.4874			239.313	252.546	194.693	192.53	221.208	162.993					142.62	10.1782			144.789	114.393	176.524	107.535	124.924	127.36	204.51		91.6181	170.476		164.071				161.142	176.344	167.974				204.229	177.423	6.19351					252.366	476.653	171.152	243.645
197.433	10.4525			191.344	240.026	180.394	192.511	224.199	156.124					145.349	11.9418			126.389	116.816	194.295	117.165	123.681	128.13	186.893		78.2044	181.965		199.957				146.377	179.53	174.839				181.488	170.558	5.35521					356.417	488.561	169.607	281.818
194.708	9.58313			207.464	219.071	172.853	191.698	224.214	152.952					141.017	9.45674			116.467	129.625	168.272	111.895	121.998	139.864	205.399		94.3811	164.417		157.851				152.021	182.991	179.692				172.831	171.884	4.55038					438.339	464.231	182.985	241.602
187.52	13.0208				233.629	142.32	186.488	217.278	157.883					142.265	11.995			129.178	113.765	163.848	99.3257	136.01	130.24	211.746		78.2153	163.606		196.712				154.538	159.589	165.971				179.592	164.923	3.54857					364.753	507.513	168.652	256.127
200.69	10.4711				217.801		179.25	236.826	168.882					140.671	10.6712			121.051	124.666	174.545	99.9906	108.802	130.776	210.221		100.424	166.455		169.783				164.188	167.143	175.289				174.251	170.218	1.77082					471.675	483.85	162.198	242.925
195.17	10.3027				205.298		200.207	224.527	150.647					139.488	9.15788			137.976	117.081	177.207	101.934	138.173	131.767	182.862		85.0599	164.698		158.122				157.052	170.329	171.978				152.173	162.883	3.20087					439.47	514.342	214.839	288.553
198.522	11.53				241.196		193.909	203.532	155.454					138.026	9.06839			116.908	119.796	166.197	109.618	127.752	129.157	188.925		90.9634	156.238		174.708				156.351	187.865	174.039				162.648	170.226	4.53402					424.814	401.244	181.77	224.507
206.119	11.0766				217.956		201.938	242.592	161.989					141.012	9.64358			129.556	114.205	163.239	109.86	122.838	141.095	185.505		89.3813	164.606		189.83				152.073	181.138	171.838				169.42	168.617	3.97083					463.339	324.328	185.772	263.861
194.792	9.8262				220.224		197.579	209.412	151.952					141.632	10.1601			124.544	130.669	173.378	104.969	133.924	133.75	201.275		80.9835	168.034		164.798				145.573	184.234	174.787				178.739	170.833	5.65625					437.647	478.582	154.962	222.361
202.78	11.2681				222.135		216.266	221.428	151.293					144.895	10.955			131.324	127.536	170.973	107.257	125.08	134.732	195.999		82.3759	180.347		193.331				148.259	200.244	167.741				174.683	172.732	7.0319					413.796	399.01	189.333	247.56
206.199	10.1646				234.454		205.713	221.545	163.085					141.508	10.7827			130.783	116.109	165.171	105.687	136.137	131.692	205.005		80.0664	185.785		158.642				148.104	170.482	160.824				176.731	164.035	4.0834					423.105	432.71	208.648	245.138
203.982	11.6617				237.91		194.144	225.627	158.249					147.132	11.0118			136.77	114.873	179.203	117.724	145.769	134.463	209.646		80.0015	175.172		177.696				149.933	189.592	170.006				188.173	174.426	6.08988					315.687	472.809	197.046	250.285
190.766	8.19689				209.017		190.604	208.033	155.411					147.553	11.3983			133.881	123.029	179.673	114.479	117.192	126.628	212.541		95.0525	186.624		186.431				148.487	174.176	173.733				191.986	172.095	5.85538					445.702	398.579	195.932	228.891
204.646	14.1583				236.419		185.713	243.846	152.606					143.764	11.4205			121.271	113.025	187.608	109.748	129.946	125.953	191.646		85.7908	190.313		182.342				154.726	188.625	178.697				180.085	175.533	4.76253					444.001	401.966	210.061	229.39
196.451	9.55363				221.924		183.396	219.044	161.439					143.525	10.9496			120.196	118.693	163.328	116.562	133.395	121.807	201.496		86.6376	182.582		190.555				151.777	180.027	177.3				149.906	164.753	5.27638					444.378	406.458	254.8	223.545
207.098	9.38517				215.769		209.578	235.601	167.443					141.36	11.0349			128.115	110.741	149.21	110.179	140.129	125.08	208.844		82.1635	178.306		180.829				152.855	184.947	173.314				150.876	165.498	5.38849					364.615	363.893	206.412	273.079
196.815	12.6459				221.773		172.329	236.924	156.237					143.68	11.0766			123.308	115.203	181.172	117.089	118.276	131.7	180.795		88.3047	173.968		206.983				152.254	186.943	173.458				165.861	169.629	4.74534					421.225	327.535	193.359	237.582
195.722	9.96391				218.996		183.614	221.993	158.287					143.22	12.7338			121.646	105.628	177.203	102.701	124.127	136.341	215.447		79.6968	189.979		179.426				155.976	193.223	172.725				184.496	176.605	5.27469					417.622	422.043	245.762	220.13
201.923	11.0037				236.373		195.306	217.776	158.238					143.465	10.712			133.352	123.316	175.383	95.7484	140.003	135.491	197.838		84.0429	186.971		162.507				155.048	187.191	163.774				203.943	177.489	7.28425					419.765	331.646	182.518	239.937
204.55	11.666				228.885		197.861	234.572	156.88					139.43	10.6588			132.99	118.477	150.631	109.879	132.78	125.8	202.551		76.1539	189.983		155.052				144.615	193.558	166.675				175.334	170.045	6.65178					373.396	340.783	175.171	246.879
208.635	10.8956				226.391		198.255	242.853	167.041					142.895	11.0656			133.137	117.715	176.882		120.547	120.934	192.491		74.3472	179.235		170.77				153.411	188.048	163.183				170.824	168.866	4.79198					418.957	355.891	212.823	245.483
191.282	11.0608				203.226		182.018	229.902	149.983					146.557	11.0124			134.283	125.37	180.193		119.488	133.469	184.956		74.5318	183.341		183.379				158.266	186.967	172.518				146.727	166.119	5.7113					398.122	282.052	191.071	233.716
198.069	11.721				213.676		203.345	228.598	146.657					140.317	8.38891			127.345	128.265	165.78		140.791	125.673	180.958		85.5464	173.622		134.87				158.573	188.737	173.66				152.189	168.29	5.34717					435.394	410.55	196.222	252.588
200.683	12.4686				234.76		184.283	229.037	154.651					142.712	9.20778			120.697	129.954	176.854		129.456	126.904	174.176		84.9054	181.981		159.481				153.892	187.814	176.81				169.899	172.104	4.65025					364.967	368.133	196.896	227.138
196.855	9.36362				219.666		191.473	217.752	158.528					145.688	10.6661			136.824	135.567	185.156		125.414	123.707	198.11		76.4715	178.146		151.797				157.324	180.212	169.367				147.065	163.492	4.71309					418.496	396.409	240.795	242.569
196.576	10.8103				229.128		176.973	219.635	160.569					138.983	10.3727			125.752	110.1	174.074		122.705	133.069	190.382		80.892	183.863		130.012				162.123	180.795	170.003				158.366	167.822	3.24553					404.751	374.251	226.708	251.29
195.157	9.71075				222.668		176.109	218.172	163.677					141.682	10.8726			122.895	112.732	173.46		136.475	117.357	172.791		74.5601	189.109		175.756				155.901	182.89	172.635				156.162	166.897	4.32961					443.932	282.834	204.395	255.038
200.689	11.221				218.873		190.091	235.971	157.82					144.116	11.0392			134.304	116.277	168.679		119.64	125.35	197.784		79.3487	189.871		165.795				154.589	186.72	170.517				130.506	160.583	7.843					391.827	338.617	206.378	240.777
199.366	9.70591				208.322		199.73	230.161	159.253					149.761	11.983			122.849	137.819	169.535		116.214	125.508	190.421		83.7149	200.87		200.916				159.129	187.858	163.977				162.958	168.481	4.28321					383.967	311.551	239.385	224.199
198.161	12.307				210.517		189.874	240.912	151.343					141.492	12.2555			116.37	116.477	179.408		122.373	132.958	209.221		73.982	191.366		131.274				162.579	174.2	174.577				169.178	170.134	1.83481					458.14	306.567	194.626	222.157
203.963	9.67541				222.817		207.283	224.57	161.184					149.137	9.18596			123.94	116.736	176.551		131.963	128.587	193.304			192.942		129.073				148.006	165.958	168.438				143.927	156.582	4.0627					390.176	355.052	222.657
195.394	13.0072				236.961		179.496	217.397	147.723					145.651	9.01105			117.475	114.021	154.799		116.717	121.522	177.492			192.792		170.389				147.59	173.105	165.858				127.255	153.452	6.71037					375.543	334.732	224.152
204.88	16.1378				242.906		179.57	249.141	147.903					143.807	9.50475			120.723	121.784	152.497		133.563	123.061	197.787			191.248		109.796				146.2	186.523	174.526				159.839	166.772	5.73679					396.45	326.057	191.08
191.018	11.5548				214.95		185.973	220.058	143.093					150.185	10.1402			121.346	107.97	173.417			119.932	193.907			193.314		141.41				153.221	173.793	172.541				138.684	159.56	5.5003					377.705	299.442	187.983
202.105	11.733				222.306		195.039	236.222	154.855					153.12	7.05824			129.875	130.867	176.078			124.925	185.425			173.846		150.824				142.157	185.609	171.885				164.832	166.121	5.94298					379.246	284.057	224.931
202.001	11.8603				241.606		186.926	220.086	159.389					152.17	9.83142			120.697	106.416	184.683			132.829	193.817			185.073		141.671				147.883	175.378	171.296				198.007	173.141	6.72058					440.073	327.337	193.602
202.815	11.7598				214.58		202.271	240.045	154.364					151.68	9.12668			120.081	117.39	172.904			127.216	201.234			177.95		144.986				156.669	174.205	163.468				201.759	174.025	6.49691					381.862	358.831	176.459
188.206	8.5579				209.804		173.546	210.671	158.802					146.907	10.3107			122.706	116.913	181.112			119.336	191.999			185.116		111.168				154.698	173.029	174.1				204.229	176.514	6.71361					369.693	427.845	203.459
217.215	17.6154				241.26			258.339	152.046									116.407	120.383	190.429			121.036	206.012			191.093		177.531				148.325	180.475	172.64				181.488	170.732	5.05793					479.255	416.8	191.173
190.649	13.9032				192.92			234.523	144.506									116.63	124.685	182.257			114.469	208.47			187.437		155.688				156.053	181.269	174.113				172.831	171.066	3.4943					463.54	388.499	214.217
199.018	12.3778				220.263			224.035	152.756									129.079	112.876	182.777			121.014	196.07			201.886		172.105				160.612	181.768	173.513				179.592	173.871	3.11112					383.235	419.437	264.39
194.05	10.9306				211.706			217.171	153.274									136.048	110.673	169.437			123.071	192.213			189.481		178.607				161.142	181.385	171.676				174.251	172.113	2.74574						372.078	159.636
200.489	14.9785				245.044			207.654	148.769									122.796	118.014	180.304			113.998	198.722			192.723		180.15				146.377	175.674	171.086				152.173	161.327	4.66133						289.94	211.737
209.96	13.5591				212.708			252.458	164.714									123.47	104.941	187.876			119.215	195.182			188.917		215.106				152.021	165.237	171.929				162.648	162.959	2.70833						412.014	183.397
186.488	8.46523				198.318			206.018	155.127									127.653	121.58	173.93			122.94	175.439			189.487		153.643				154.538	176.089	164.965				169.42	166.253	2.96206						282.216	228.268
189.742	12.5903				187.473			231.626	150.126									134.304	111.457	187.31			127.932	175.602			191.689		100.496				164.188	173.612	169.726				178.739	171.566	2.01303						388.13	179.924
																		120.479	119.329	170.734			113.488	196.644			177.128		167.046				157.052	183.373	175.617				174.683	172.681	3.64106						339.992	179.733
																		135.268	105.952	180.565			123.582	172.606			184.024		119.932				156.351	180.941	165.335				176.731	169.84	3.64969						357.74	186.955
189.314	10.5694			204.112	218.597	177.426	189.982	229.319	153.529	152.237								125.951	98.6272	184.331			132.683	186.411			198.667		159.128				152.073	176.344	178.722				188.173	173.828	5.03329						332.309	230.892
																		125.738	109.38	183.834			124.627	202.357			189.622		173.412				145.573	179.53	166.951				191.986	171.01	6.48095						312.723	216.185
																		130.395	115.866	177.635			114.818	179.407			174.763		112.968				148.259	182.991	169.628				180.085	170.241	5.15138						340.809	204.547
																		130.83	119.416	165.654			104.784	189.221			180.567		121.378				148.104	159.589	161.438				149.906	154.759	2.20211						351.998	158.531
																		122.115	107.026	181.505			114.478	195.603			186.026		123.24				149.933	167.143	174.126				150.876	160.519	3.93732						272.011	213.914
																		143.117		184.266			130.853	199.836			198.332		115.779				148.487	170.329	177.272				165.861	165.487	4.01545						292.648	155.902
																		120.513		182.544			114.352	183.099			191.941		162.196				154.726	187.865	170.27				184.496	174.339	4.95466						333.213	179.69
																		128.496		175.521			111.248	188.159			190.468		120.349				151.777	181.138	167.974					166.963	4.53849						285.827	194.102
																		125.724		168.481			109.253	190.057			195.674		125.656				152.855	184.234	174.839					170.643	4.97016						306.791	188.867
																		126.437		166.283			112.624	199.562			169.311		114.613				152.254	200.244	179.692					177.397	7.43033						325.923	217.076
																		116.469		179.816			114.531	168.454			207.704		121.714				155.976	170.482	165.971					164.143	2.29094
																		128.486		171.683			123.419	180.478			202.295		156.153					189.592	175.289					182.441	2.70288
																		122.743		190.207			104.373	177.999			205.733		142.262					174.176	171.978					173.077	0.415437
																		124.672		160.083			112.978	179.979			187.625		101.903					188.625	174.039					181.332	2.75657
																		125.433		178.477			116.092	200.256			189.774		109.549					180.027	171.838					175.933	1.54748
																		121.422		178.468			112.1	176.958			204.237		137.094					184.947	174.787					179.867	1.92007
																		131.318		172.797			107.233	180.85			184.459		122.727
																		128.62		172.259			109.579	169.85			191.67		134.034
																		122.069		187.182			112.448	166.349			177.401		130.342
																		122.517		157.376			105.054	194.483			178.855		121.893
																		129.33		177.174			108.766	186.132			174.067		149.828
																		130.801		170.357			97.3771	166.411			194.284
																		117.291		200.137			104.279	176.712			201.489
																		125.145		174.584			100.908	175.076			175.509													n=6
																		121.835		161.474			107.853	188.288			197.427						153.418	177.962	171.242			165.637	171.214	167.894	3.67833
																		126.646		166.056			101.313	177.439			186.499
																		123.684		168.384							192.625
																		135.478		177.002							201.318
																		118.31		168.162							206.008
																		116.235		168.14							189.889
																		143.33		179.219							194.385
																		121.04		155.551							176.277
																		110.047		157.647							182.963
																		126.677		157.176							197.853
																		121.226		162.129							199.179
																		128.818		158.472							187.55
																		118.469		168.686							172.827
														139.223	11.3193			123.208	118.081	174.679	109.98	123.412	123.426	195.867		79.9276	189.813		153.836
																																														405.051	329.198	193.492	238.608
[truncated: 12 more columns]

## Sheet: Fig2D EPQ Sapip dysKO
		EPQ wt	EPQ dysKO	sapip wt	sapip dysKO	sapip EPQ wt	sapip EPQ dysKO		noPeptd
		204.112	123.208	202.79	153.418	335.489	405.051		96.6174
		218.596	118.081	122.719	177.962	216.234	329.198		93.3643
		177.426	174.679	168.875	171.242	281.869	193.492		84.5601
		189.982	109.98	170.004	165.637	249.469	238.608		111.265
		229.319	123.412	95.2082	171.214	270.765	168.766		111.389
		153.529	123.426	138.335	167.894
		152.237	195.868	135.15
			79.9276	251.36
			189.813	168.602
			153.836	157.689
	mean	189.314	139.223	161.073	167.894	270.765	267.023		99.4393
	se	10.5694	11.3193	13.0763	3.06527	17.5949	39.3884		4.68579

## Sheet: Fig 3A
Sex	Gene	Treat	P3a 50-200
f	het	control	13.2412
f	het	control	25.1822
f	het	control	24.6859
f	het	control	11.6155
f	het	control	33.2775
f	het	control	25.1777
f	het	control	30.1869
f	het	control	31.7382
f	het	control	24.9765
f	het	control	28.7492
f	het	control	21.2917
f	het	control	21.0267
m	het	control	14.0058
m	het	control	8.58772
m	het	control	24.2654
m	het	control	27.2254
m	het	control	28.8644
m	het	control	16.7439
m	het	control	8.73674
m	het	control	9.31832
m	het	control	30.8861
m	het	control	0.355514
m	het	control	9.20811
m	het	control	10.4258
m	het	control	20.7262
m	het	control	53.7546
f	het	peptide	14.5985
f	het	peptide	47.1843
f	het	peptide	44.5006
f	het	peptide	53.3687
f	het	peptide	11.7188
f	het	peptide	21.5581
f	het	peptide	46.5726
f	het	peptide	86.7661
f	het	peptide	72.3083
f	het	peptide	22.1997
m	het	peptide	-0.23219
m	het	peptide	14.6964
m	het	peptide	28.4932
m	het	peptide	17.1685
m	het	peptide	29.3017
m	het	peptide	51.2533
m	het	peptide	42.9027
m	het	peptide	25.4068
m	het	peptide	24.5134
m	het	peptide	25.4785
m	het	peptide	49.6657
m	het	peptide	27.9708
f	wt	control	15.1938
f	wt	control	27.7918
f	wt	control	40.1858
f	wt	control	25.4588
f	wt	control	68.6206
f	wt	control	43.1422
f	wt	control	18.3422
f	wt	control	40.4789
f	wt	control	31.0948
f	wt	control	1.00496
f	wt	control	13.2384
m	wt	control	32.6613
m	wt	control	22.2811
m	wt	control	21.0996
m	wt	control	12.9598
m	wt	control	29.883
m	wt	control	13.9498
m	wt	control	16.5438
m	wt	control	23.578
m	wt	control	25.7131
m	wt	control	48.9584
m	wt	control	47.1446
f	wt	peptide	39.9859
f	wt	peptide	34.6446
f	wt	peptide	22.9292
f	wt	peptide	10.3521
f	wt	peptide	26.215
f	wt	peptide	39.7592
f	wt	peptide	19.0324
f	wt	peptide	14.8119
m	wt	peptide	41.6967
m	wt	peptide	58.0792
m	wt	peptide	29.6974
m	wt	peptide	4.34934
m	wt	peptide	25.528
m	wt	peptide	47.9511
m	wt	peptide	-16.9842
m	wt	peptide	52.2479
m	wt	peptide	-5.07751
m	wt	peptide	9.61072
m	wt	peptide	23.5575
m	wt	peptide	19.4081

## Sheet: Fig 3B
Sex	Gene	Treat	TFC pre	TFC cue
f	het	control	5.02	7.67
f	het	control	0.52	34.5
f	het	control	46.13	43.77
f	het	control	5.48	14.52
f	het	control	36.35	36.55
f	het	control	0	2.43
f	het	control	12.08	13.37
f	het	control	18.4	5.7
f	het	control	22	26.33
f	het	control	44.3	43.52
f	het	control	26.07	46.4
f	het	control	13.61	10.83
f	het	control	9.7	8.23
f	het	control	28.25	20.98
f	het	control	29.38	18.93
m	het	control	0	2.43
m	het	control	5.02	1.63
m	het	control	9.2	34.43
m	het	control	22.97	40.23
m	het	control	43.96	52.9
m	het	control	14.55	52.77
m	het	control	0	14.67
m	het	control	13.38	40.63
m	het	control	0.97	6.11
m	het	control	28.17	33.02
m	het	control	83.78	8.83
m	het	control	2.28	7.38
f	het	peptide	62	64.08
f	het	peptide	5.25	6.37
f	het	peptide	2.55	20.67
f	het	peptide	34.52	77.28
f	het	peptide	44.72	61.58
f	het	peptide	5.37	38.41
f	het	peptide	26.82	14.2
f	het	peptide	0	0
f	het	peptide	15.57	67.4
f	het	peptide	14.55	52.77
f	het	peptide	25.77	22.18
m	het	peptide	2.21	28.64
m	het	peptide	8.58	12.77
m	het	peptide	28.08	25.63
m	het	peptide	0.98	12.65
m	het	peptide	6.25	38.95
m	het	peptide	26.75	24.63
m	het	peptide	0.98	12.67
m	het	peptide	19.4	8.48
m	het	peptide	22.2	16.67
m	het	peptide	4.67	11.42
f	wt	control	5.48	19.13
f	wt	control	37.53	86.67
f	wt	control	0	1.47
f	wt	control	5.17	9.23
f	wt	control	11.17	16.12
f	wt	control	14.98	70.57
f	wt	control	5.17	9.23
f	wt	control	21.77	75.05
f	wt	control	12.68	4.6
f	wt	control	1.1	3.37
f	wt	control	0	0.76
f	wt	control	28.71	8.44
f	wt	control	42.5	24.27
m	wt	control	1.28	3.2
m	wt	control	1.88	15.2
m	wt	control	12.95	25.27
m	wt	control	13.3	15.8
m	wt	control	2.5	34.9
m	wt	control	12.43	47.2
m	wt	control	35.83	66.68
m	wt	control	3.67	9.42
m	wt	control	3.67	9.42
m	wt	control	28.17	33.02
m	wt	control	5.09	8.08
f	wt	peptide	65.23	19.25
f	wt	peptide	42.2	21
f	wt	peptide	7.12	4.52
f	wt	peptide	50.79	57.57
f	wt	peptide	42.58	49.45
f	wt	peptide	8.62	6.5
f	wt	peptide	33.83	33.66
f	wt	peptide	50.5	39.96
f	wt	peptide	15.4	55.35
f	wt	peptide	21.72	18.38
f	wt	peptide	2.18	33.03
m	wt	peptide	18.15	15.8
m	wt	peptide	100	93.68
m	wt	peptide	62.05	55.5
m	wt	peptide	0.77	35.4
m	wt	peptide	25.23	37.33
m	wt	peptide	10.72	11.06
m	wt	peptide	41.83	22.94
m	wt	peptide	49.78	47.03
m	wt	peptide	19.4	22.95
m	wt	peptide	9.97	3.52
m	wt	peptide	9.1	0.36
m	wt	peptide	0	3.5
m	wt	peptide	23.72	13.18
m	wt	peptide	0	0.77

[truncated: 4 more sheets: Fig 3 C,D & Sup Fig 4 , Suppl Fig1, Suppl Fig2 AB fepsp , Suppl Fig2 C SAPIP IV]
